# Supplementary material for: Identification of essential genes in Coxiella burnetii
Source: Microb Genom. 2023 Feb 1;9(2):mgen000944. doi: 10.1099/mgen.0.000944 (PMC9997736; doi:10.1099/mgen.0.000944)
Supplement: Supplementary material 2 [file mgen-9-944-s002.xlsx]

## Sheet: Sheet1
Gene	Name	start	end	Function	baseMean	log2FoldChange	lfcSE	stat	pvalue	padj	Observed_Reads	Expected_Reads	Observed_Insertions	Expected_Insertions	Essentiality	Uncertainty
CBU_0001	dnaA	140	1360	chromosomal replication initiator protein	5963.9	-6.8939	1.98403	-3.47469	0.000511441	0.00253111	10	6975	1	4.547	Reduced	0.000260632
CBU_0002	dnaN	1639	2637	DNA polymerase III	5264.69	-9.46991	1.96806	-4.81179	1.49583e-06	1.89667e-05	1	6172.87	0	4.771	Reduced	8.11312e-07
CBU_0004	gyrB	4122	6311	DNA gyrase subunit B	14406.4	-9.23788	1.71314	-5.39236	6.95385e-08	1.62536e-06	5	16799.3	2	9.903	Reduced	1.41147e-06
CBU_0026	rpiA	23030	23626	ribose 5-phosphate isomerase	3382.63	-7.4499	2.40907	-3.09244	0.0019852	0.00846435	1	4038.82	0	2.386	Reduced	8.04105e-05
CBU_0040	CBU_0040	36620	37605	transposase	3525.23	-5.51132	1.93418	-2.84944	0.00437963	0.0169404	19	4130.38	1	3.853	Reduced	0.00409458
CBU_0042	hemH	40319	41277	ferrochelatase	4860.2	-9.55793	1.89324	-5.04846	4.45378e-07	7.51333e-06	1	5685.9	0	4.957	Reduced	6.56447e-07
CBU_0055	ubiA	50855	51632	4-hydroxybenzoate polyprenyltransferase	4020	-9.01282	2.02814	-4.44389	8.83456e-06	8.52689e-05	1	4727.76	0	3.932	Reduced	2.3997e-06
CBU_0064	parE	58753	60486	topoisomerase IV subunit B	7417.34	-9.07354	1.69057	-5.36716	7.99852e-08	1.80432e-06	3	8676.15	1	6.808	Reduced	2.08082e-06
CBU_0076	visC	70220	71335	monooxygenase	5046.4	-8.02905	1.83025	-4.38686	1.14998e-05	0.000106236	4	5909.49	1	4.854	Reduced	2.26746e-05
CBU_0081	proS	73564	75094	prolyl-tRNA synthetase	8742.45	-9.32842	1.93968	-4.80926	1.51489e-06	1.90837e-05	2	10171.6	1	5.867	Reduced	1.13808e-06
CBU_0097	pssA	91430	92118	CDP-diacylglycerol--serine O-phosphatidyltransferase	3005.74	-6.36359	2.08249	-3.05576	0.00224493	0.00944721	7	3525.81	1	3.118	Reduced	0.000771704
CBU_0118	ftsI	108474	109967	division specific D	7235.84	-9.12139	1.62828	-5.60186	2.12068e-08	6.14047e-07	3	8503.69	1	7.394	Reduced	1.85912e-06
CBU_0123	murE	112114	113436	UDP-N-acetylmuramoylalanyl-D-glutamate--2	7948.26	-8.45674	1.91186	-4.4233	9.72053e-06	9.15429e-05	4	9355.02	1	5.338	Reduced	8.66793e-06
CBU_0124	murF	113580	114786	UDP-N-acetylmuramoyl-tripeptide--D-alanyl-D-alani ne ligase	4985.8	-9.50782	1.92789	-4.93171	8.15131e-07	1.16276e-05	1	5854.93	0	4.684	Reduced	7.40669e-07
CBU_0125	mraY	114925	115902	phospho-N-acetylmuramoyl-pentapeptide-transferase	6311.53	-8.51271	2.11522	-4.02451	5.70949e-05	0.000402608	2	7391.43	1	4.319	Reduced	7.63012e-06
CBU_0131	murD	118036	119232	UDP-N-acetylmuramoylalanine--D-glutamate ligase	8175.36	-10.2254	1.86901	-5.47105	4.47381e-08	1.12717e-06	1	9650.85	0	6.597	Reduced	1.27645e-07
CBU_0132	ftsW	119364	120371	cell division protein	7501.33	-10.0431	1.90197	-5.28037	1.28927e-07	2.66082e-06	1	8734.7	0	6.13	Reduced	2.00768e-07
CBU_0135	murG	122082	123051	UDP-N-acetylglucosamine--N-acetylmuramyl-(pentape ptide) pyrophosphoryl-undecaprenol N-acetylglucosamine transferase	3956.77	-8.89296	2.06528	-4.30593	1.66285e-05	0.00014466	1	4646.4	0	3.87	Reduced	3.17527e-06
CBU_0136	murC	123145	124403	UDP-N-acetylmuramate--alanine ligase	5535.8	-8.63486	1.73831	-4.9674	6.78574e-07	9.89799e-06	3	6486.84	2	5.786	Reduced	5.76862e-06
CBU_0137	murB	124535	125390	UDP-N-acetylenolpyruvoylglucosamine reductase	5141.19	-9.06846	2.09665	-4.32521	1.52384e-05	0.000136863	1	6062.39	0	4.084	Reduced	2.10582e-06
CBU_0138	ftsQ	125485	126143	cell division protein	3577.21	-8.49084	2.16302	-3.92545	8.65667e-05	0.000560271	1	4201.11	0	3.292	Reduced	8.02018e-06
CBU_0141	ftsZ	128257	129320	cell division protein	3762.39	-8.78275	2.08522	-4.21191	2.53221e-05	0.000203229	1	4414.64	0	3.523	Reduced	4.10144e-06
CBU_0142	lpxC	129598	130418	UDP-3-O-[3-hydroxymyristoyl] N-acetylglucosamine deacetylase	4993.66	-9.43684	1.95771	-4.82034	1.43312e-06	1.87855e-05	1	5854.2	0	4.712	Reduced	8.78288e-07
CBU_0147	secA	132760	135235	protein translocase subunit	10203.5	-9.26866	1.56557	-5.92031	3.21339e-09	1.43372e-07	4	11969.8	3	9.332	Reduced	1.31201e-06
CBU_0152	coaE	137964	138503	dephospho-CoA kinase	3604.61	-7.72512	2.35973	-3.27373	0.00106138	0.00489093	1	4222.26	0	2.376	Reduced	4.42906e-05
CBU_0153	pilD	138574	139348	type 4 prepilin peptidase	8991.94	-5.9177	2.03665	-2.90561	0.0036654	0.0145417	32	10478.4	1	4.982	Reduced	0.0018698
CBU_0154	pilC	139460	140410	type 4 pili biogenesis protein (plasma membrane protein)	5787.57	-9.47402	2.00504	-4.72511	2.2999e-06	2.7542e-05	1	6843.44	0	4.68	Reduced	8.03352e-07
CBU_0155	pilB	140508	141906	type 4 pili biogenesis protein (nuleotide-binding protein)	11697.7	-6.17448	1.72936	-3.57039	0.000356449	0.00182457	43	13751.7	4	7.635	Reduced	0.00112673
CBU_0167	pksH	153046	153553	enoyl-CoA hydratase	5693.77	-8.48754	2.26792	-3.74244	0.000182242	0.00102776	1	6670.48	0	3.526	Reduced	8.08087e-06
CBU_0168	CBU_0168	153755	154006	acyl carrier protein	1969.21	-6.92336	2.44603	-2.83044	0.00464834	0.017928	1	2305.59	0	1.794	Reduced	0.000245124
CBU_0173	CBU_0173	155654	156061	hypothetical membrane spanning protein	1833.38	-7.15562	2.37391	-3.01427	0.00257597	0.0106554	1	2159.84	0	1.956	Reduced	0.000150562
CBU_0176	degP1	157619	158688	endopeptidase	6123.31	-10.0186	1.80668	-5.54533	2.93408e-08	8.24945e-07	1	7164.94	0	6.088	Reduced	2.13266e-07
CBU_0177	CBU_0177	158815	160237	glycine betaine transport system permease protein	9472.49	-4.17037	1.54422	-2.70062	0.00692097	0.0253334	170	11066.5	4	7.874	Reduced	0.0454017
CBU_0181	tyrS	163701	164780	tyrosyl-tRNA synthetase	9428.66	-5.87621	2.02842	-2.89695	0.00376815	0.0148581	35	11215.5	3	5.119	Reduced	0.00202764
CBU_0182	CBU_0182	168770	169102	homing endonuclease	2958.83	-7.1786	2.4479	-2.93256	0.00336181	0.0135309	1	3458.97	0	2.104	Reduced	0.000143419
CBU_0199	coaA	170459	170885	pantothenate kinase	3077.97	-8.19489	2.20869	-3.71029	0.000207023	0.00115941	1	3598.55	0	2.917	Reduced	1.56592e-05
CBU_0205	gltX1	187721	188582	glutamyl-tRNA synthetase	5126.24	-8.37863	2.0838	-4.02084	5.79905e-05	0.000404682	2	6013.4	1	3.972	Reduced	1.03495e-05
CBU_0221	CBU_0221	190941	192220	4'-phosphopantetheinyl transferase	4868.5	-9.50802	1.91609	-4.9622	6.96976e-07	1.00906e-05	1	5701.22	0	4.965	Reduced	7.40307e-07
CBU_0221b	CBU_0221b	204996	205654	protein translation elongation factor Tu (EF-TU)	2569.47	-7.88615	2.25033	-3.50444	0.000457562	0.00228193	1	3008.92	0	2.559	Reduced	3.11078e-05
CBU_0224	secE	206314	207388	protein translocase subunit	3544.01	-8.55774	2.13942	-4.00003	6.33345e-05	0.000432637	1	4147.21	0	3.212	Reduced	6.88416e-06
CBU_0225	nusG	207752	208097	transcription antitermination protein	1487.88	-6.05157	2.48546	-2.43479	0.0149005	0.0480181	2	1746.39	1	1.602	Reduced	0.00143741
CBU_0226	rplK	208160	208670	LSU ribosomal protein L11P	2002.93	-6.86932	2.46141	-2.7908	0.00525774	0.0199992	1	2344.76	0	1.776	Reduced	0.000274294
CBU_0231	rpoB	208851	209245	DNA-directed RNA polymerase beta chain	1891.76	-6.21634	2.49232	-2.4942	0.0126243	0.0417225	2	2204.17	1	1.686	Reduced	0.0010366
CBU_0232	rpoC	211325	215045	DNA-directed RNA polymerase beta' chain	17181.7	-10.2722	1.25335	-8.19581	2.48906e-16	4.82877e-13	4	20105	1	16.787	Reduced	1.13568e-07
CBU_0235	fusA	215727	219547	protein translation elongation factor G (EF-G)	19794.4	-10.5904	1.51154	-7.00637	2.44572e-12	6.31917e-10	3	23314.2	2	14.942	Reduced	5.09293e-08
CBU_0236	tuf2	221285	223174	protein translation elongation factor Tu (EF-TU)	12216.1	-8.47742	1.8004	-4.70862	2.49397e-06	2.91463e-05	7	14467.5	1	7.767	Reduced	8.26928e-06
CBU_0237	rpsJ	223400	224474	SSU ribosomal protein S10P	3260.77	-8.29072	2.19644	-3.77461	0.000160257	0.000919818	1	3822.71	0	3.092	Reduced	1.26241e-05
CBU_0238	rplC	224774	225081	LSU ribosomal protein L3P	1675.4	-6.46515	2.52801	-2.5574	0.0105456	0.036274	1	1962.36	0	1.588	Reduced	0.000628581
CBU_0239	rplD	225137	225725	LSU ribosomal protein L1E (= L4P)	4323.8	-8.44757	2.22403	-3.79832	0.000145682	0.000851273	1	5095.45	0	3.29	Reduced	8.8505e-06
CBU_0241	rplB	225787	226345	LSU ribosomal protein L2P	1907.06	-7.01384	2.41858	-2.89998	0.00373183	0.014775	1	2244.57	0	1.909	Reduced	0.000202897
CBU_0244	rpsC	226711	227456	SSU ribosomal protein S3P	3733.02	-6.32224	2.08301	-3.03515	0.00240416	0.0100302	9	4381.78	3	3.359	Reduced	0.00083862
CBU_0248	rplN	228185	228800	LSU ribosomal protein L14P	2253.94	-7.44289	2.34182	-3.17825	0.00148165	0.00662304	1	2648.27	0	2.23	Reduced	8.16312e-05
CBU_0250	rplE	229764	230096	LSU ribosomal protein L5P	2208.24	-6.31097	2.49786	-2.52655	0.0115188	0.0387286	2	2583.28	1	1.764	Reduced	0.000857795
CBU_0253	rplF	230584	231078	LSU ribosomal protein L6P	2515.88	-7.58023	2.32925	-3.25437	0.00113644	0.00519977	1	2934.64	0	2.345	Reduced	6.06971e-05
CBU_0255	rpsE	231869	232352	SSU ribosomal protein S5P	1670.7	-6.47367	2.52571	-2.56311	0.0103738	0.0357463	1	1965.93	0	1.577	Reduced	0.000617823
CBU_0258	secY	232770	233226	protein translocase subunit	1582.06	-6.5862	2.49131	-2.64367	0.00820129	0.0295185	1	1858.12	0	1.636	Reduced	0.0004914
CBU_0262	rpsD	233923	235119	SSU ribosomal protein S4P	8214.61	-8.77439	1.94449	-4.51243	6.40881e-06	6.47557e-05	3	9637.09	1	5.826	Reduced	4.18162e-06
CBU_0263	rpoA	236397	236955	DNA-directed RNA polymerase alpha chain	3298.13	-8.2997	2.19696	-3.77782	0.00015821	0.000910764	1	3872.79	0	2.888	Reduced	1.23709e-05
CBU_0270	CBU_0270	237030	237915	short-chain alcohol dehydrogenase	3921.23	-9.22306	1.93072	-4.77699	1.77936e-06	2.15747e-05	1	4602.71	0	4.213	Reduced	1.46195e-06
CBU_0271	ssb	241159	242257	single-strand DNA binding protein	6102.44	-9.57792	1.98886	-4.81578	1.46629e-06	1.8964e-05	1	7168.76	0	4.925	Reduced	6.25538e-07
CBU_0275	hemE	242391	242820	uroporphyrinogen decarboxylase	2055.54	-6.07688	2.35019	-2.5857	0.00971811	0.0339696	4	2409.36	1	2.038	Reduced	0.00136731
CBU_0279	CBU_0279	248550	249527	amidinotransferase family protein	4688.54	-8.84835	2.1351	-4.14423	3.40956e-05	0.000263528	1	5538.37	0	3.687	Reduced	3.52253e-06
CBU_0287	folK2	251625	252370	2-amino-4-hydroxy-6-hydroxymethyldihydropteridine pyrophosphokinase	4094.99	-7.7938	2.03085	-3.8377	0.000124195	0.000740305	3	4800.83	2	3.549	Reduced	3.811e-05
CBU_0288	coaD	256979	257483	phosphopantetheine adenylyltransferase	1749.19	-6.6426	2.49341	-2.66406	0.00772027	0.0278907	1	2057.98	0	1.66	Reduced	0.000437865
CBU_0296	pyrE	257536	257967	orotate phosphoribosyltransferase	3283.54	-6.0982	2.43387	-2.50556	0.0122257	0.0407522	5	3888.22	1	2.31	Reduced	0.00131085
CBU_0298	murI	263240	263823	glutamate racemase	2537.87	-6.71069	2.29041	-2.92991	0.00339062	0.0136186	3	2967.08	1	2.349	Reduced	0.00038074
CBU_0301	gmk	264950	265708	guanylate kinase	3022.94	-7.06429	2.21709	-3.18629	0.00144108	0.00645656	3	3556.2	1	2.841	Reduced	0.000182512
CBU_0303	spoT	267505	268063	GTP pyrophosphokinase	3372.56	-7.42563	2.41368	-3.07647	0.00209467	0.00885328	1	3989.9	0	2.326	Reduced	8.47134e-05
CBU_0307	CBU_0307	268550	270461	outer membrane protein	9290.16	-10.5131	1.81139	-5.80387	6.48002e-09	2.32801e-07	1	10802.2	0	7.617	Reduced	6.19593e-08
CBU_0312	folD	273668	274294	methylenetetrahydrofolate dehydrogenase (NADP )	2807.55	-8.4322	2.10038	-4.01461	5.95454e-05	0.000414043	1	3288.91	0	3.156	Reduced	9.16514e-06
CBU_0316	CBU_0316	277827	278593	ribonuclease HI	4270.93	-5.94899	2.15454	-2.76114	0.00575998	0.0216978	13	5033.17	2	3.197	Reduced	0.00175872
CBU_0323	CBU_0323	282596	283014	acyl carrier protein	1585.39	-6.55069	2.50014	-2.62013	0.00878959	0.0312877	1	1844.91	0	1.601	Reduced	0.000528304
CBU_0326	purD	289771	289997	phosphoribosylamine--glycine ligase	1598.36	-6.4792	2.51815	-2.573	0.0100822	0.0351156	1	1867.49	0	1.536	Reduced	0.000610931
CBU_0333	thiG	291944	293126	thiazole biosynthesis protein	6276.37	-8.57621	1.87933	-4.56344	5.03224e-06	5.27705e-05	3	7295.86	1	5.053	Reduced	6.59918e-06
CBU_0336	purH	299444	300145	phosphoribosylaminoimidazolecarboxamide formyltransferase	3192.52	-8.60509	2.08685	-4.12347	3.73201e-05	0.000285043	1	3753.87	0	3.443	Reduced	6.17656e-06
CBU_0350	ubiG	302428	303853	3-demethylubiquinone 3-methyltransferase	6796.33	-6.87504	1.9517	-3.52258	0.000427366	0.00215348	12	7951.77	1	4.957	Reduced	0.000271055
CBU_0367	phoB	317079	317713	phosphate regulon transcriptional regulatory protein	4847.55	-8.60807	2.20876	-3.89724	9.72943e-05	0.000610844	1	5697.73	0	3.287	Reduced	6.13441e-06
CBU_0371	CBU_0371	331600	332272	multidrug resistance transporter	3788.73	-8.84125	2.06728	-4.27675	1.89645e-05	0.000159961	1	4455.98	0	3.676	Reduced	3.58115e-06
CBU_0372	CBU_0372	334052	335126	Fic family protein	7350.15	-10.2759	1.78979	-5.7414	9.3896e-09	3.19576e-07	1	8616.78	0	6.729	Reduced	1.12526e-07
CBU_0378	CBU_0378	335348	336576	hypothetical membrane associated protein	7391.84	-9.35998	1.82862	-5.1186	3.07812e-07	5.63354e-06	2	8635.59	1	6.158	Reduced	1.05556e-06
CBU_0382	ispB	340247	340627	farnesyl pyrophosphate synthetase	3911.83	-7.3727	2.44165	-3.01955	0.00253147	0.0104937	1	4493.9	0	2.27	Reduced	9.48911e-05
CBU_0384	CBU_0384	343024	343923	transposase	3354.46	-8.50001	2.14019	-3.97161	7.13892e-05	0.000474298	1	3927.38	0	3.241	Reduced	7.85435e-06
CBU_0387	cgtA	345003	345988	GTP-binding protein (probably involved in DNA repair)	4152.78	-9.05696	2.02491	-4.47278	7.72087e-06	7.60329e-05	1	4868.58	0	4.027	Reduced	2.16354e-06
CBU_0390	mviN	347465	348382	virulence factor	3585.8	-7.54238	2.08181	-3.623	0.000291206	0.00152175	3	4200.55	1	3.461	Reduced	6.58772e-05
CBU_0396	ileS	353284	354677	isoleucyl-tRNA synthetase	5707.53	-8.03244	1.72865	-4.64667	3.37338e-06	3.76112e-05	5	6665.74	2	5.645	Reduced	2.25042e-05
CBU_0397	lspA	358839	361368	lipoprotein signal peptidase	10939.9	-10.3337	1.51814	-6.80679	9.98017e-12	1.48935e-09	2	12810.9	1	10.581	Reduced	9.73716e-08
CBU_0415	CBU_0415	361652	362100	guanine deaminase	2750.26	-7.7086	2.31498	-3.32987	0.000868855	0.00405187	1	3223.95	0	2.507	Reduced	4.59173e-05
CBU_0422	panD	370484	370940	aspartate 1-decarboxylase	1826.74	-6.93043	2.43153	-2.85024	0.00436868	0.0169404	1	2156.88	0	1.886	Reduced	0.000241538
CBU_0423	panC	375346	375648	pantoate--beta-alanine ligase	2199.75	-6.56943	2.42305	-2.71122	0.00670353	0.0245838	2	2570.36	1	1.801	Reduced	0.000508509
CBU_0430	lysS	375675	376371	lysyl-tRNA synthetase	5083.32	-9.00902	2.11122	-4.2672	1.97942e-05	0.00016481	1	5947.31	0	3.909	Reduced	2.42116e-06
CBU_0441	ogt	382593	383940	O6-methylguanine-DNA methyltransferase	6027.13	-9.18081	1.78689	-5.13787	2.77868e-07	5.23362e-06	2	7074.83	1	5.658	Reduced	1.61574e-06
CBU_0450	ffh	389985	390449	signal recognition particle	1961.44	-5.97272	2.37599	-2.51378	0.0119443	0.0399517	4	2305.19	1	2.018	Reduced	0.00167872
CBU_0454	adk	395551	396798	adenylate kinase	6713.32	-7.9497	2.06895	-3.84238	0.000121848	0.000731844	4	7882.37	3	4.488	Reduced	2.70354e-05
CBU_0461	pdhA	399357	399983	pyruvate dehydrogenase E1 component	2093.27	-7.44983	2.32329	-3.20659	0.00134317	0.00605988	1	2455.77	0	2.249	Reduced	8.04222e-05
CBU_0462	pdhC	403618	406007	dihydrolipoamide acetyltransferase component of pyruvate dehydrogenase complex	17850.6	-11.4147	1.76303	-6.47447	9.51424e-11	8.02505e-09	1	20728	0	11.985	Reduced	6.01629e-09
CBU_0463	lpdA	406338	407517	dihydrolipoamide dehydrogenase	7049.86	-9.40808	2.08963	-4.50228	6.72288e-06	6.72288e-05	1	8264.71	0	4.438	Reduced	9.40925e-07
CBU_0467	bioC1	407661	408943	biotin synthesis protein	7509.64	-8.70603	1.92587	-4.52056	6.16759e-06	6.26446e-05	3	8749.22	1	5.449	Reduced	4.89707e-06
CBU_0479	kdsB	410379	411143	3-deoxy-manno-octulosonate cytidylyltransferase	5029.9	-7.89939	2.36958	-3.33366	0.000857099	0.00401636	1	5935.1	0	2.648	Reduced	3.02133e-05
CBU_0481	artP	419715	420400	arginine transport ATP-binding protein	3357.71	-7.44953	2.09133	-3.5621	0.000367899	0.00187822	3	3929.88	1	3.173	Reduced	8.04746e-05
CBU_0482	CBU_0482	421033	421710	arginine-binding protein	3618.1	-7.53386	2.40063	-3.13829	0.00169938	0.00742521	1	4301.24	0	2.358	Reduced	6.71022e-05
CBU_0483	artQ	421789	422517	arginine transport system permease protein	4630.54	-8.0408	2.16904	-3.70708	0.000209665	0.00116882	2	5492.93	1	3.456	Reduced	2.209e-05
CBU_0484	artM	422598	423197	arginine transport system permease protein	4538.92	-7.62554	2.16024	-3.52995	0.000415645	0.00210536	3	5453.86	1	3.218	Reduced	5.50171e-05
CBU_0492	plsX	423260	423864	fatty acid/phospholipid synthesis protein	5231.19	-9.15684	2.07477	-4.41343	1.01745e-05	9.5355e-05	1	6253.17	0	4.121	Reduced	1.70992e-06
CBU_0493	fabH	433085	434013	3-oxoacyl-[acyl-carrier-protein] synthase III	5515.53	-8.43131	2.09366	-4.02707	5.64773e-05	0.000401341	2	6496.67	1	3.991	Reduced	9.18368e-06
CBU_0494	fabD	434113	434976	malonyl-CoA-[acyl-carrier-protein] transacylase	5919.89	-8.00355	1.96893	-4.06492	4.8049e-05	0.000351755	4	7065.48	2	4.513	Reduced	2.39952e-05
CBU_0495	fabG	435173	436020	3-oxoacyl-[acyl-carrier protein] reductase	2735.36	-8.07906	2.20998	-3.65571	0.000256474	0.00135945	1	3222.2	0	2.875	Reduced	2.02869e-05
CBU_0497	fabF	436190	436864	3-oxoacyl-[acyl-carrier-protein] synthase	2315.8	-7.09058	2.26314	-3.13308	0.00172985	0.00754136	2	2720.11	1	2.333	Reduced	0.000172696
CBU_0499	tmk	437306	438426	thymidylate kinase	4848.98	-9.4478	1.93967	-4.87082	1.11135e-06	1.51961e-05	1	5696.43	0	4.587	Reduced	8.55524e-07
CBU_0500	holB	439768	440205	DNA polymerase III	4659.72	-6.42872	2.57228	-2.49923	0.0124463	0.0413457	2	5565.02	1	1.937	Reduced	0.000676684
CBU_0503	glnA	440250	441113	glutamine synthetase	5156.55	-9.06694	2.09813	-4.32144	1.55014e-05	0.000138584	1	6057.77	0	4.074	Reduced	2.11337e-06
CBU_0524	gyrA	442325	443296	DNA gyrase subunit A	3813.97	-6.43511	2.28517	-2.81603	0.00486211	0.0186782	6	4517.88	1	2.756	Reduced	0.000667991
CBU_0525	serC	467155	469452	phosphoserine aminotransferase	14197	-9.12411	1.60507	-5.68454	1.31166e-08	3.97597e-07	6	16619.9	2	10.618	Reduced	1.84725e-06
CBU_0531	pyrF	469768	470742	orotidine 5'-phosphate decarboxylase	4948.35	-8.41288	1.79606	-4.68407	2.81239e-06	3.26709e-05	3	5793.85	1	4.91	Reduced	9.57624e-06
CBU_0540	smc	476300	476939	chromosome partition protein	3553.43	-7.78552	2.16335	-3.59883	0.000319648	0.00164925	2	4145.33	1	3.045	Reduced	3.88079e-05
CBU_0541	zipA	483661	486819	cell division protein	15175.6	-9.89715	1.47431	-6.71308	1.90556e-11	2.64056e-09	4	17814.1	3	12.145	Reduced	2.876e-07
CBU_0542	ligA	487225	487848	NAD-dependent DNA ligase	3470.15	-8.50997	2.1479	-3.962	7.43256e-05	0.000492122	1	4055.84	0	3.126	Reduced	7.67789e-06
CBU_0549	rodA	487918	489737	rod shape-determining protein	10351.6	-10.103	1.6354	-6.17769	6.50475e-10	3.82401e-08	2	12126.7	1	8.903	Reduced	1.73079e-07
CBU_0556	nadD	498104	499138	nicotinate-nucleotide adenylyltransferase	7362.88	-4.28713	1.72972	-2.47851	0.0131933	0.0432347	114	8587.97	3	6.108	Reduced	0.0373255
CBU_0557	holA	503959	504561	DNA polymerase III	3224.19	-5.50131	2.1181	-2.59729	0.00939635	0.0329042	15	3793.07	1	2.909	Reduced	0.00417328
CBU_0559	leuS	504608	505525	leucyl-tRNA synthetase	6405.14	-9.47465	2.04079	-4.64263	3.43999e-06	3.81348e-05	1	7399.67	0	4.723	Reduced	8.02122e-07
CBU_0562	CBU_0562	506171	508387	hypothetical ATPase	11685.9	-10.3145	1.59787	-6.45519	1.0808e-10	8.73648e-09	2	13642.7	1	9.943	Reduced	1.02156e-07
CBU_0564	cutE	510895	512047	apolipoprotein N-acyltransferase	13233.9	-5.20474	1.7101	-3.04354	0.00233815	0.00979701	103	15510	1	8.774	Reduced	0.00728564
CBU_0567	CBU_0567	513052	514364	hypothetical metal-binding protein	6517.12	-7.8833	1.61945	-4.86789	1.12796e-06	1.51961e-05	7	7633.15	3	6.565	Reduced	3.13039e-05
CBU_0586	CBU_0586	516717	517130	pyridine nucleotide-disulfide oxidoreductase family	2413.5	-7.25321	2.40196	-3.01971	0.00253021	0.0104937	1	2837.88	0	2.07	Reduced	0.000122432
CBU_0589	CBU_0589	535521	538685	ferredoxin	10858.2	-9.86973	1.44009	-6.85354	7.20427e-12	1.16469e-09	3	12729.5	2	10.996	Reduced	3.07601e-07
CBU_0592	CBU_0592	540476	540835	hypothetical membrane spanning protein	1402.03	-6.59012	2.46949	-2.66862	0.00761642	0.0275669	1	1640.33	0	1.589	Reduced	0.000487481
CBU_0596	CBU_0596	541877	542163	metal-dependent hydrolase	2986.84	-7.47322	2.38614	-3.13192	0.00173665	0.00755405	1	3520.14	0	2.318	Reduced	7.64756e-05
CBU_0607	mvaD	543314	543988	diphosphomevalonate decarboxylase	6266.12	-8.8281	2.20921	-3.99604	6.44117e-05	0.000438451	1	7311.76	0	3.688	Reduced	3.69213e-06
CBU_0608	CBU_0608	551922	553282	phosphomevalonate kinase	7006.81	-9.91964	1.91956	-5.16767	2.37025e-07	4.64474e-06	1	8197.29	0	5.702	Reduced	2.72148e-07
CBU_0609	CBU_0609	553426	554273	mevalonate kinase	3468.88	-8.59673	2.11966	-4.05571	4.99829e-05	0.000364537	1	4062.11	0	3.425	Reduced	6.29614e-06
CBU_0610	CBU_0610	554466	555386	3-hydroxy-3-methylglutaryl-coenzyme A reductase	7504.35	-8.44705	2.18944	-3.85808	0.000114281	0.000695001	2	8677.51	1	4.006	Reduced	8.86106e-06
CBU_0611	yaeT	555485	556451	outer membrane protein assembly factor	2969.48	-8.17274	2.20515	-3.70621	0.00021038	0.00116945	1	3466.47	0	2.848	Reduced	1.6456e-05
CBU_0613	lpxD	556738	558908	UDP-3-O-[3-hydroxymyristoyl] glucosamine N-acyltransferase	16408.4	-9.97978	1.49393	-6.68022	2.38591e-11	2.98045e-09	4	19459.6	1	13.002	Reduced	2.34715e-07
CBU_0614	fabZ	559734	560660	(3R)-hydroxymyristoyl-[acyl carrier protein] dehydratase	4094.79	-7.45138	2.18721	-3.4068	0.000657295	0.00316415	3	4813.48	1	3.258	Reduced	8.01547e-05
CBU_0615	lpxA	560759	561153	acyl-[acyl-carrier-protein]--UDP-N-acetylglucosam ine O-acyltransferase	3989.55	-6.93513	2.52279	-2.74899	0.0059779	0.0224316	1	4607.37	0	2.168	Reduced	0.000239184
CBU_0616	CBU_0616	561201	561902	hydrolase family protein	3665.89	-7.88458	2.32708	-3.38819	0.000703558	0.00335357	1	4317.78	0	2.734	Reduced	3.12161e-05
CBU_0617	CBU_0617	561977	562508	hypothetical membrane spanning protein	3785.5	-8.1888	2.26056	-3.62247	0.0002918	0.00152175	1	4518.2	0	2.929	Reduced	1.58745e-05
CBU_0620	lpxB	562660	564026	lipid-A-disaccharide synthase	12264.3	-6.35568	1.69799	-3.74306	0.000181796	0.00102776	40	14409.7	2	8.639	Reduced	0.000784088
CBU_0621	CBU_0621	565978	566995	NAD-dependent oxidoreductase	5140.72	-9.68971	1.86324	-5.20046	1.98793e-07	3.97586e-06	1	6017.94	0	5.26	Reduced	4.77196e-07
CBU_0628	ppa	567098	567983	inorganic pyrophosphatase	4524.81	-8.59056	2.19745	-3.90934	9.255e-05	0.000586755	1	5245.95	0	3.477	Reduced	6.38581e-06
CBU_0629	putA	572267	572742	proline dehydrogenase	4153.38	-8.2857	2.25594	-3.67283	0.000239878	0.00129268	1	4810.54	0	2.935	Reduced	1.27677e-05
CBU_0631	purL	572913	575739	phosphoribosylformylglycinamidine synthase	18616.3	-10.3373	1.6353	-6.32137	2.59259e-10	1.86283e-08	3	21833.1	1	13.023	Reduced	9.64827e-08
CBU_0638	CBU_0638	576860	580437	dihydrolipoamide acetyltransferase component of pyruvate dehydrogenase complex	18122.7	-11.0441	1.48614	-7.43138	1.07474e-13	5.21247e-11	2	21089.8	1	14.921	Reduced	1.58837e-08
CBU_0639	CBU_0639	586912	587935	pyruvate dehydrogenase E1 component beta subunit	3614.57	-8.61046	2.12889	-4.04458	5.24162e-05	0.000375278	1	4250.43	0	3.408	Reduced	6.10099e-06
CBU_0640	CBU_0640	588048	588930	pyruvate dehydrogenase E1 component alpha subunit	5060.55	-8.95409	2.12603	-4.21165	2.53513e-05	0.000203229	1	5928.75	0	3.722	Reduced	2.75324e-06
CBU_0641	CBU_0641	589233	590229	leucine dehydrogenase	3696.93	-5.68365	1.96181	-2.89714	0.00376577	0.0148581	17	4347.07	1	3.786	Reduced	0.00294464
CBU_0643	ribD	590336	591370	diaminohydroxyphosphoribosylaminopyrimidine deaminase	4773.96	-8.67106	1.91464	-4.52882	5.93144e-06	6.12075e-05	2	5609.88	1	4.556	Reduced	5.30791e-06
CBU_0646	ribE	592269	593227	riboflavin synthase alpha chain	6306	-8.51239	1.91831	-4.43744	9.10369e-06	8.74315e-05	3	7381.23	1	5.002	Reduced	7.63564e-06
CBU_0647	ribA	594273	594834	GTP cyclohydrolase II	1984.75	-7.15714	2.3899	-2.99475	0.00274669	0.0112417	1	2322.7	0	2.08	Reduced	0.000150077
CBU_0659	dnaZX	594937	595984	DNA polymerase III subunit gamma/tau	5661.21	-9.35902	2.03603	-4.59671	4.29214e-06	4.62597e-05	1	6703.38	0	4.488	Reduced	1.05797e-06
CBU_0664	CBU_0664	602929	604305	transposase	5081.37	-7.5625	1.80347	-4.1933	2.7492e-05	0.000218584	6	5937.51	2	5.058	Reduced	6.30724e-05
CBU_0665	CBU_0665	605781	606812	hypothetical protein	4832.6	-9.1257	2.05802	-4.43421	9.24112e-06	8.78812e-05	1	5788.24	0	4.131	Reduced	1.84033e-06
CBU_0666	dapE	607018	607906	succinyl-diaminopimelate desuccinylase	8360.63	-5.89982	1.77131	-3.33076	0.000866082	0.00404867	37	9806.97	1	6.073	Reduced	0.00193633
CBU_0667	dapD	608018	609030		4385.96	-8.41068	1.99531	-4.21523	2.4952e-05	0.000202061	2	5134.32	1	4.121	Reduced	9.62411e-06
CBU_0673	CBU_0673	609148	609882	histidinol-phosphatase	2979.3	-7.53568	2.18962	-3.44154	0.000578412	0.0028053	2	3473.25	1	2.885	Reduced	6.68383e-05
CBU_0678	CBU_0678	615277	615768	D-glycero-D-manno-heptose-1-phosphate adenylyltransferase	2988.35	-8.13322	2.2187	-3.66575	0.000246613	0.0013186	1	3497.23	0	2.913	Reduced	1.79776e-05
CBU_0703	CBU_0703	619355	620777	O-antigen export system permease protein	7016.58	-7.41549	1.58362	-4.68261	2.8324e-06	3.27074e-05	11	8203.84	2	6.959	Reduced	8.65769e-05
CBU_0704	rfbI	652243	653020	polysaccharide export ATP-binding protein	6034.77	-4.53769	1.77026	-2.56329	0.0103684	0.0357463	76	7069.9	2	5.175	Reduced	0.0242648
CBU_0706	CBU_0706	653116	653815	hypothetical protein	6748.66	-5.34881	2.04781	-2.61197	0.00900225	0.0318693	38	7733.29	3	4.504	Reduced	0.00556668
CBU_0719	CBU_0719	654950	655589	hypothetical protein	4496.82	-8.57201	2.20085	-3.89487	9.82533e-05	0.000613221	1	5264.42	0	3.492	Reduced	6.66286e-06
CBU_0720	CBU_0720	665810	666193	agmatinase	3537.62	-7.31637	2.44147	-2.99671	0.0027291	0.0112059	1	4133.53	0	2.328	Reduced	0.000107027
CBU_0721	CBU_0721	666291	667084	deoxyhypusine synthase	4820.42	-8.13372	2.15077	-3.78177	0.00015572	0.000901783	2	5626.77	1	3.542	Reduced	1.79573e-05
CBU_0722	CBU_0722	667172	668127	ornithine decarboxylase	4360.57	-8.40605	1.99434	-4.21496	2.49825e-05	0.000202061	2	5108.47	1	4.089	Reduced	9.72573e-06
CBU_0746	CBU_0746	668257	669339	LPS ABC transporter ATP-binding protein	6400.08	-8.27473	2.04325	-4.0498	5.1262e-05	0.000371075	3	7536.45	1	4.461	Reduced	1.30871e-05
CBU_0751	murA	687716	688390	UDP-N-acetylglucosamine 1-carboxyvinyltransferase	4036.23	-8.09797	2.29513	-3.52833	0.000418197	0.00211277	1	4738.06	0	2.973	Reduced	1.94493e-05
CBU_0758	CBU_0758	691173	692347	lipoprotein	4811.45	-7.25654	1.83872	-3.94652	7.92956e-05	0.000517958	7	5610.09	2	4.693	Reduced	0.000121569
CBU_0763	CBU_0763	701120	701857	hypothetical membrane spanning protein	4438.04	-8.5855	2.19404	-3.91311	9.11161e-05	0.000579558	1	5183.7	0	3.51	Reduced	6.4602e-06
CBU_0766	CBU_0766	704512	705043	acetoacetyl-CoA synthetase	3086.9	-8.32558	2.16965	-3.83729	0.000124402	0.000740305	1	3620.92	0	3.063	Reduced	1.1669e-05
CBU_0768	CBU_0768	709333	711090	multidrug resistance protein B	14813.8	-4.49124	1.72325	-2.60626	0.00915369	0.032229	197	17298.1	4	9.299	Reduced	0.0263076
CBU_0769	CBU_0769	712126	713508	GMP synthase (glutamine-hydrolyzing)	10868.5	-4.58854	1.61049	-2.84915	0.00438356	0.0169404	140	12652.5	1	8.361	Reduced	0.0221992
CBU_0770	CBU_0770	713761	714379	hypothetical ATPase	4394.19	-8.39175	2.24158	-3.74368	0.000181343	0.00102776	1	5036.33	0	3.167	Reduced	1.00462e-05
CBU_0771	prpB	714614	715753	methylisocitrate lyase	7245.1	-10.2776	1.78035	-5.77278	7.79736e-09	2.75034e-07	1	8484.25	0	6.979	Reduced	1.12055e-07
CBU_0772	prpC	716051	716836	2-methylcitrate synthase	4537.53	-5.98209	2.05709	-2.90804	0.00363707	0.0144588	15	5262.29	1	3.767	Reduced	0.00164811
CBU_0773	phnB	716916	717923	PhnB	9810.96	-7.36565	1.99112	-3.69925	0.000216239	0.00118573	11	11404	1	5.365	Reduced	9.63337e-05
CBU_0776	CBU_0776	718037	718460	ABC transporter ATP-binding protein	1771.32	-6.68353	2.48577	-2.68871	0.00717281	0.0262058	1	2079.16	0	1.709	Reduced	0.000402605
CBU_0777c	CBU_0777c	719229	719995	hypothetical protein	5731.52	-8.90045	2.1726	-4.09668	4.19113e-05	0.000312723	1	6841.26	0	3.617	Reduced	3.12035e-06
CBU_0780	gacA2	721562	721921	response regulator	1631.98	-7.05693	2.37519	-2.9711	0.00296738	0.0120434	1	1910.61	0	2.036	Reduced	0.000185359
CBU_0793	CBU_0793	722166	722751	hypothetical protein	2087.6	-7.39418	2.33795	-3.16267	0.00156328	0.00693996	1	2438.29	0	2.272	Reduced	9.06247e-05
CBU_0794	CBU_0794	742203	742756	hypothetical protein	4388	-8.51891	2.209	-3.85646	0.00011504	0.000697431	1	5135.44	0	3.283	Reduced	7.5229e-06
CBU_0795	folE	742864	744119	GTP cyclohydrolase I	7589.72	-10.3883	1.75337	-5.92474	3.12796e-09	1.43372e-07	1	8908.99	0	7.162	Reduced	8.48945e-08
CBU_0797	CBU_0797	744694	745204	multidrug resistance protein B	1741.45	-6.48941	2.52771	-2.56731	0.0102492	0.0354802	1	2048.34	0	1.554	Reduced	0.000598411
CBU_0798	CBU_0798	745618	747040	multidrug resistance protein A	11552.6	-9.35332	1.63055	-5.73629	9.67734e-09	3.2369e-07	4	13553.8	1	9.275	Reduced	1.07248e-06
CBU_0807	CBU_0807	747199	748095	beta-lactamase family protein	5705.19	-8.12596	2.0523	-3.95945	7.51227e-05	0.000495707	3	6731.6	1	4.25	Reduced	1.82715e-05
CBU_0808	valS	755036	756061	valyl-tRNA synthetase	7925.72	-5.71506	1.8707	-3.05504	0.00225033	0.00944945	38	9266.22	5	5.579	Reduced	0.00277174
CBU_0809	CBU_0809	756207	758693	hypothetical membrane spanning protein	11540.2	-10.3317	1.57378	-6.56492	5.20607e-11	5.04989e-09	2	13543.2	1	10.44	Reduced	9.78418e-08
CBU_0810	CBU_0810	759106	760113	hypothetical membrane spanning protein	4986.28	-8.88371	1.82446	-4.86923	1.12031e-06	1.51961e-05	2	5841.05	1	5.084	Reduced	3.24446e-06
CBU_0812	CBU_0812	760212	761173	Na driven multidrug efflux pump	4985.19	-8.88732	1.82211	-4.87748	1.07448e-06	1.49964e-05	2	5844.34	1	4.999	Reduced	3.21726e-06
CBU_0818	CBU_0818	762872	764095	transcriptional regulator	10222.6	-5.57071	1.71759	-3.24334	0.00118137	0.00539262	60	11988.2	1	7.43	Reduced	0.0036565
CBU_0819	CBU_0819	768058	768581	glutathione S-transferase	3583.11	-7.56183	2.39358	-3.15921	0.00158195	0.0070068	1	4185.28	0	2.472	Reduced	6.31644e-05
CBU_0822	CBU_0822	768696	769303	Fic family protein	4603.15	-8.32798	2.26607	-3.67508	0.000237775	0.00128491	1	5223.55	0	3.23	Reduced	1.16059e-05
CBU_0823	sfcA	770839	771862	NAD-dependent malic enzyme	6178.21	-9.73698	1.93473	-5.03273	4.83542e-07	7.67533e-06	1	7312.64	0	5.153	Reduced	4.2539e-07
CBU_0825	CBU_0825	772421	773949	nucleotide-sugar aminotransferase	7318.46	-4.23641	1.51833	-2.79018	0.00526783	0.0199992	126	8589.63	2	7.558	Reduced	0.040657
CBU_0828	CBU_0828	775635	776633	NAD-dependent oxidoreductase	4719.36	-8.8964	2.12283	-4.19082	2.77951e-05	0.000220092	1	5563.21	0	3.642	Reduced	3.14997e-06
CBU_0832	CBU_0832	777942	779340	bacterial transferase family (hexapeptide motif)	8111.05	-9.03329	1.79443	-5.03408	4.80138e-07	7.67533e-06	3	9499.5	1	6.412	Reduced	2.28718e-06
CBU_0833	CBU_0833	783558	784054	phospholipid-lipopolysaccharide ABC transporter	3441.7	-7.98611	2.06502	-3.86732	0.000110039	0.000673422	2	4041.58	1	3.421	Reduced	2.49417e-05
CBU_0834	CBU_0834	784120	785745	methyltransferase	17446.3	-11.5792	1.67704	-6.90451	5.03768e-12	9.7731e-10	1	20619.9	0	13.378	Reduced	3.8892e-09
CBU_0836	CBU_0836	785938	786826	radical SAM superfamily protein	8078.93	-5.85231	1.86118	-3.14441	0.00166423	0.00728807	35	9395.45	1	5.567	Reduced	0.00212435
CBU_0837	CBU_0837	787206	788175	hypothetical membrane spanning protein	8020.96	-9.93469	1.96915	-5.04516	4.53147e-07	7.5785e-06	1	9345.1	0	5.553	Reduced	2.62261e-07
CBU_0839	CBU_0839	788297	789633	glycosyltransferase	14080.2	-9.76307	1.50543	-6.48524	8.85895e-11	7.81198e-09	4	16432.6	1	11.43	Reduced	3.99203e-07
CBU_0840	asnB2	791303	792466	asparagine synthetase family protein	7651.13	-5.20015	1.50191	-3.46236	0.000535468	0.00262573	65	9005.85	2	7.779	Reduced	0.00734793
CBU_0842	wecB	792595	794317	UDP-N-acetylglucosamine 2-epimerase	13876.6	-10.9115	1.84276	-5.92128	3.19438e-09	1.43372e-07	1	16309.4	0	9.103	Reduced	2.23856e-08
CBU_0844	CBU_0844	795879	796867	UDP-N-acetylglucosamine 4-epimerase	6690.07	-10.1864	1.77687	-5.73279	9.87926e-09	3.24844e-07	1	7847.55	0	6.51	Reduced	1.40682e-07
CBU_0852	pnp	798149	799066	hypothetical protein	6847.34	-9.8449	1.9382	-5.07941	3.78618e-07	6.73871e-06	1	8010.1	0	5.51	Reduced	3.26886e-07
CBU_0856	CBU_0856	806660	808541	phospholipid-lipopolysaccharide ABC transporter	10286	-9.84092	1.78824	-5.50315	3.73068e-08	9.78043e-07	2	12033.4	1	7.484	Reduced	3.30082e-07
CBU_0857	lpxK	811791	813402	tetraacyldisaccharide 4'-kinase	11940.5	-10.735	1.84304	-5.82461	5.72446e-09	2.13566e-07	1	13985.1	0	8.182	Reduced	3.52304e-08
CBU_0858	nadE	813581	814461	glutamine-dependent NAD( ) synthetase	3794.09	-8.09879	2.06326	-3.92525	8.66398e-05	0.000560271	2	4433.42	1	3.702	Reduced	1.94137e-05
CBU_0860	CBU_0860	814555	816021	hypothetical protein	9281.57	-10.6503	1.74691	-6.09666	1.08311e-09	5.83673e-08	1	10888.5	0	8.47	Reduced	4.37344e-08
CBU_0864	rpsF	816685	817100	SSU ribosomal protein S6P	2054.26	-7.07245	2.41744	-2.9256	0.0034379	0.01378	1	2406.42	0	1.915	Reduced	0.000179408
CBU_0868	dnaB	819185	819530	replicative DNA helicase	2970.57	-6.4397	2.58954	-2.48681	0.0128893	0.0424539	1	3381.02	0	1.66	Reduced	0.00066183
CBU_0875	asd	821430	823079	aspartate-semialdehyde dehydrogenase	8220.68	-9.59899	1.76828	-5.42842	5.68566e-08	1.36175e-06	2	9686.76	1	6.857	Reduced	5.945e-07
CBU_0880	CBU_0880	827554	828474	hypothetical cytosolic protein	4346.92	-6.90834	1.88387	-3.66709	0.000245325	0.00131837	8	5065.69	1	4.352	Reduced	0.000252916
CBU_0881	CBU_0881	831421	832668	hypothetical cytosolic protein	11428.1	-10.5072	1.90802	-5.50683	3.65346e-08	9.78043e-07	1	13360.2	0	7.62	Reduced	6.28981e-08
CBU_0886	coaBC	833049	833648	phosphopantothenoylcysteine decarboxylase	4022.79	-8.90737	2.06648	-4.31041	1.62954e-05	0.000144352	1	4713.46	0	3.863	Reduced	3.07045e-06
CBU_0893	accD	838542	839600	acetyl-coenzyme A carboxylase carboxyl transferase subunit beta	5446.78	-7.84407	2.00278	-3.9166	8.9807e-05	0.000575732	4	6454.3	2	4.248	Reduced	3.41274e-05
CBU_0894	folC	844523	845311	folylpolyglutamate synthase	3797.94	-8.18763	2.26154	-3.62037	0.000294177	0.00153003	1	4558.82	0	2.918	Reduced	1.59164e-05
CBU_0897	purF	845531	846656	amidophosphoribosyltransferase	6412.53	-9.09968	1.87519	-4.85267	1.21811e-06	1.61859e-05	2	7543.88	1	5.326	Reduced	1.95671e-06
CBU_0900	CBU_0900	848013	849381	hypothetical protein	11304.4	-9.65852	1.92536	-5.01646	5.26315e-07	8.23428e-06	2	13306	1	6.725	Reduced	5.14712e-07
CBU_0904	CBU_0904	850442	850590	NifR3-like protein	1695.01	-6.55168	2.50982	-2.61041	0.00904333	0.0319564	1	1989.77	0	1.559	Reduced	0.000527248
CBU_0928	pdxH	854566	855521	pyridoxamine 5'-phosphate oxidase	5304	-5.89077	1.94063	-3.0355	0.0024014	0.0100302	21	6213.91	2	4.315	Reduced	0.00197085
CBU_0948	CBU_0948	878380	878911	hypothetical protein	2007.02	-7.19845	2.3815	-3.02266	0.00250567	0.0104313	1	2345.86	0	1.999	Reduced	0.000137517
CBU_0949	CBU_0949	897282	897692	hypothetical cytosolic protein	2394.33	-7.53815	2.32971	-3.23566	0.00121363	0.00551393	1	2798.28	0	2.338	Reduced	6.64819e-05
CBU_0952	CBU_0952	897877	898209	hypothetical exported protein	1612.19	-6.69736	2.46724	-2.71452	0.0066372	0.0243867	1	1896.38	0	1.723	Reduced	0.000391323
CBU_0953	CBU_0953	902551	903166	amino acid permease	4728.7	-6.39643	2.38498	-2.68197	0.0073191	0.02669	6	5551.74	2	2.681	Reduced	0.000722289
CBU_0956	CBU_0956	903323	904516	hypothetical membrane associated protein	7665.95	-10.3637	1.77205	-5.84841	4.96297e-09	1.92563e-07	1	9026.26	0	7.106	Reduced	9.03029e-08
CBU_0966	cydB	906240	906836	cytochrome d ubiquinol oxidase subunit II	4191.4	-8.96987	2.05988	-4.35457	1.33331e-05	0.000122589	1	4910	0	3.943	Reduced	2.65357e-06
CBU_0971	pyrD	918588	919608	dihydroorotate dehydrogenase	5285.45	-6.76683	1.76649	-3.83067	0.000127793	0.000758158	12	6186.77	1	5.138	Reduced	0.000339145
CBU_0975	CBU_0975	921665	922604	methylcrotonyl-CoA carboxylase carboxyl transferase subunit	6889.62	-9.20685	2.13753	-4.30723	1.65308e-05	0.00014466	1	8073.73	0	4.225	Reduced	1.51918e-06
CBU_0976	CBU_0976	925858	927356	methylglutaconyl-CoA hydratase	8480.79	-6.92499	1.76861	-3.9155	9.02177e-05	0.000575732	17	9984.15	2	6.261	Reduced	0.000244292
CBU_1000	lolD	927542	928235	lipoprotein releasing system ATP-binding protein	3966.32	-8.82903	2.08819	-4.22808	2.35699e-05	0.000194577	1	4659.46	0	3.654	Reduced	3.68417e-06
CBU_1001	lolC	945983	946614	lipoprotein releasing system transmembrane protein	4039.09	-7.43433	2.31906	-3.20575	0.00134711	0.00606357	2	4828.65	1	2.756	Reduced	8.31459e-05
CBU_1002	birA	946677	947797	biotin operon repressor	7404.56	-9.42101	2.09932	-4.48766	7.20109e-06	7.16416e-05	1	8636.69	0	4.564	Reduced	9.12249e-07
CBU_1003	bioD	948044	948918	dethiobiotin synthetase	4544.66	-7.61635	2.1645	-3.51875	0.000433579	0.00217913	3	5358.87	1	3.362	Reduced	5.61255e-05
CBU_1004	bioC2	948943	949599	biotin synthesis protein	5348.1	-9.05811	2.11158	-4.28973	1.7889e-05	0.000152884	1	6276.46	0	3.759	Reduced	2.15769e-06
CBU_1005	bioH	949668	950340	carboxylesterase	5440.88	-8.4226	2.2744	-3.70322	0.000212881	0.00117661	1	6426.55	0	3.258	Reduced	9.36732e-06
CBU_1006	bioF	950404	951038	8-amino-7-oxononanoate synthase	3552.61	-8.60036	2.12641	-4.04455	5.24228e-05	0.000375278	1	4164.81	0	3.438	Reduced	6.24384e-06
CBU_1007	bioB	951102	952141	biotin synthase	4946.22	-9.53564	1.91212	-4.98695	6.134e-07	9.37004e-06	1	5788.99	0	4.912	Reduced	6.92681e-07
CBU_1010	CBU_1010	952243	953112	hypothetical protein	4328.05	-9.22912	1.97609	-4.67039	3.00624e-06	3.45095e-05	1	5071.14	0	4.459	Reduced	1.44108e-06
CBU_1015	CBU_1015	955210	955552	hypothetical cytosolic protein	3285.56	-7.30757	2.43447	-3.00171	0.00268465	0.0110578	1	3939.56	0	2.166	Reduced	0.000109053
CBU_1018	CBU_1018	961125	961616	hypothetical protein	5215.93	-8.14549	2.32585	-3.50215	0.000461513	0.00229573	1	6076.49	0	2.884	Reduced	1.74912e-05
CBU_1021	CBU_1021	963556	963877	nucleotidyltransferase	2746.05	-6.83686	2.50823	-2.72577	0.00641522	0.0236158	1	3238.31	0	1.939	Reduced	0.000293407
CBU_1027	CBU_1027	964833	965232	ATPase	2260.23	-7.38002	2.35869	-3.12886	0.00175484	0.00761609	1	2650.66	0	2.184	Reduced	9.34146e-05
CBU_1028	CBU_1028	970617	971869	hypothetical protein	7845.76	-9.00833	1.7841	-5.04924	4.43582e-07	7.51333e-06	3	9189.55	2	6.198	Reduced	2.42504e-06
CBU_1034	pgsA	972024	972836	CDP-diacylglycerol--glycerol-3-phosphate 3-phosphatidyltransferase	8106.41	-9.45648	2.11278	-4.47584	7.61119e-06	7.53352e-05	1	9426.51	0	4.725	Reduced	8.37896e-07
CBU_1051	CBU_1051	976258	976830	aspartokinase	3031.32	-7.28247	2.11776	-3.43877	0.000584369	0.00282712	3	3546.19	1	3.008	Reduced	0.000115045
CBU_1052	alaS	993540	994646	alanyl-tRNA synthetase	6253.62	-8.14491	1.92558	-4.22985	2.33842e-05	0.000193869	4	7255.63	1	4.995	Reduced	1.75136e-05
CBU_1060	scpB	994775	997113	segregation and condensation protein	13516.1	-10.4877	1.60889	-6.51859	7.09709e-11	6.55636e-09	2	15793.8	1	10.809	Reduced	6.60745e-08
CBU_1061a	CBU_1061a	1004919	1005485	hypothetical membrane associated protein	2808.42	-8.13657	2.20003	-3.69838	0.000216977	0.00118573	1	3293.04	0	2.764	Reduced	1.78434e-05
CBU_1071	CBU_1071	1006431	1007427	hypothetical membrane spanning protein	4207.99	-7.4289	1.90094	-3.90802	9.30557e-05	0.000588039	5	4933.62	2	4.371	Reduced	8.41214e-05
CBU_1076	CBU_1076	1016678	1017064	transposase	1375.58	-6.28835	2.54117	-2.47459	0.0133391	0.0434921	1	1624.74	0	1.499	Reduced	0.000897598
CBU_1084	CBU_1084	1021147	1022132	two component system histidine kinase	4921.21	-8.69762	2.18929	-3.9728	7.10318e-05	0.000473546	1	5858.44	0	3.553	Reduced	4.99286e-06
CBU_1086	CBU_1086	1028075	1029921	transposase	8049.55	-4.11581	1.50517	-2.73445	0.00624853	0.0232671	152	9419.77	2	7.967	Reduced	0.0496959
CBU_1087	CBU_1087	1031508	1032401	ATP/GTP hydrolase	5405.79	-9.64745	1.90851	-5.05495	4.30494e-07	7.39079e-06	1	6338.57	0	5.265	Reduced	5.28716e-07
CBU_1096	fumC	1032543	1032945	fumarate hydratase	2642.65	-5.85531	2.22054	-2.63689	0.00836704	0.0298933	8	3108.6	1	2.595	Reduced	0.00211196
CBU_1099	lepB1	1043683	1044924	signal peptidase I	5849.8	-8.29875	1.9837	-4.18346	2.87104e-05	0.000225499	3	6815.62	1	4.666	Reduced	1.23975e-05
CBU_1100	CBU_1100	1047144	1047845	hypothetical exported protein	3971.11	-8.75165	2.11407	-4.13971	3.47744e-05	0.00026665	1	4639.89	0	3.589	Reduced	4.40744e-06
CBU_1104	CBU_1104	1047933	1048319	transposase	3453.95	-5.93136	2.39653	-2.47498	0.0133245	0.0434921	7	4052.98	1	2.373	Reduced	0.00182052
CBU_1133	suhB	1051234	1052127	myo-inositol-1(or 4)-monophosphatase	6789.48	-9.80639	1.94899	-5.03151	4.86632e-07	7.67533e-06	1	7947.25	0	5.391	Reduced	3.59164e-07
CBU_1136	CBU_1136	1074686	1075409	enhanced entry protein enhC	3098.2	-8.25311	2.19309	-3.76324	0.000167726	0.000958646	1	3625.51	0	2.931	Reduced	1.37399e-05
CBU_1142	secD	1076664	1079485	protein translocase subunit	18024.3	-5.25468	1.13762	-4.61903	3.85531e-06	4.20186e-05	163	21116	1	17.297	Reduced	0.00663896
CBU_1147	trmU	1084027	1085709	tRNA (5-methylaminomethyl-2-thiouridylate)-methyltransferase	7339.07	-9.64248	1.6467	-5.85563	4.75204e-09	1.92062e-07	2	8633.77	1	7.328	Reduced	5.35116e-07
CBU_1160	CBU_1160	1090311	1091315	tetratricopeptide repeat family protein	4517.94	-9.09731	2.04331	-4.45224	8.49781e-06	8.2843e-05	1	5303.39	0	4.035	Reduced	1.96766e-06
CBU_1186	CBU_1186	1105682	1106740	transposase	6583.7	-4.1316	1.61784	-2.55377	0.0106563	0.0364606	119	7703.41	2	6.259	Reduced	0.0484167
CBU_1188	serS	1128693	1129678	seryl-tRNA synthetase	5582.22	-8.98366	2.14426	-4.18964	2.79399e-05	0.000220339	1	6393.89	0	3.874	Reduced	2.56933e-06
CBU_1191	ftsK	1131109	1132253	cell division protein	5619.52	-8.56286	2.05048	-4.17602	2.96655e-05	0.000232061	2	6535.16	1	4.144	Reduced	6.804e-06
CBU_1193	trxB	1134409	1136531	thioredoxin reductase	14544.2	-4.33913	1.63349	-2.65635	0.00789917	0.028484	224	17031.5	8	9.933	Reduced	0.0341726
CBU_1208	CBU_1208	1136869	1137735	multidrug transporter	5117.38	-8.77135	2.17933	-4.0248	5.70242e-05	0.000402608	1	5975.02	0	3.631	Reduced	4.21113e-06
CBU_1209	CBU_1209	1151258	1152373	hypothetical membrane spanning protein	9525.25	-10.5039	1.82833	-5.74509	9.18709e-09	3.18267e-07	1	11148.6	0	7.199	Reduced	6.34149e-08
CBU_1213	CBU_1213	1152509	1153896	ankyrin repeat protein	8259	-4.94431	1.5962	-3.09755	0.00195127	0.00835642	82	9646.52	1	7.432	Reduced	0.0117568
CBU_1217a	CBU_1217a	1157067	1158843	transposase	12410.3	-4.92832	1.47437	-3.34266	0.000829791	0.00390727	130	14566.3	2	10.212	Reduced	0.0121032
CBU_1219	CBU_1219	1163350	1164335	hypothetical cytosolic protein	8088.59	-8.95506	2.22676	-4.02157	5.78118e-05	0.000404682	1	9377.17	0	3.888	Reduced	2.74705e-06
CBU_1220	purC	1164798	1165805	phosphoribosylaminoimidazole-succinocarboxamide synthase	6181.34	-6.91838	1.71029	-4.04516	5.22866e-05	0.000375278	13	7264.31	2	5.724	Reduced	0.000247679
CBU_1226	CBU_1226	1165917	1166567	NAD-specific glutamate dehydrogenase	4393.92	-8.09624	2.31023	-3.50452	0.000457426	0.00228193	1	5151.92	0	2.81	Reduced	1.95246e-05
CBU_1239	CBU_1239	1171922	1176314	hypothetical membrane spanning protein	27247.6	-8.90109	1.27204	-6.99749	2.60584e-12	6.31917e-10	17	31972.8	6	22.317	Reduced	3.11576e-06
CBU_1240	gcp	1190596	1191119	O-sialoglycoprotein endopeptidase	2591.5	-8.0746	2.19507	-3.67852	0.000234589	0.00127124	1	3044.24	0	2.711	Reduced	2.04893e-05
CBU_1241	mdh	1191253	1192170	malate dehydrogenase	5820.86	-7.14515	1.976	-3.61596	0.000299237	0.00155219	8	6755.82	2	4.499	Reduced	0.000153928
CBU_1245	CBU_1245	1192281	1193169	GTP-binding protein	3691.03	-8.59061	2.1418	-4.01093	6.04798e-05	0.000416829	1	4354.47	0	3.309	Reduced	6.38507e-06
CBU_1248	hisS	1197738	1198936	histidyl-tRNA synthetase	7312.73	-9.76621	1.99191	-4.90293	9.44167e-07	1.337e-05	1	8500.15	0	5.223	Reduced	3.96161e-07
CBU_1261	CBU_1261	1199950	1201089	D-alanyl-D-alanine serine-type carboxypeptidase	6520.37	-7.11574	1.8996	-3.74591	0.00017974	0.00102257	10	7604.38	2	5.034	Reduced	0.000163781
CBU_1266	lipA	1211608	1212739	lipoic acid synthetase	5160.65	-7.81027	1.80525	-4.32642	1.51555e-05	0.000136752	5	6048.12	1	4.966	Reduced	3.67577e-05
CBU_1270	CBU_1270	1214798	1215651	transposase	3896.52	-8.42984	2.20403	-3.82473	0.000130915	0.000771958	1	4565.58	0	3.149	Reduced	9.21454e-06
CBU_1275	rspA	1220091	1221076	starvation sensing protein	5005.44	-8.85461	2.15131	-4.11592	3.85635e-05	0.000291102	1	5841.94	0	3.711	Reduced	3.47164e-06
CBU_1277	eda	1224990	1226078	4-Hydroxy-2-oxoglutarate aldolase	7126.14	-9.19812	1.88939	-4.86829	1.12568e-06	1.51961e-05	2	8391.48	1	5.617	Reduced	1.55093e-06
CBU_1281	carB	1227098	1227735	carbamoyl-phosphate synthase large chain	4075.4	-8.01718	2.31516	-3.46291	0.000534371	0.00262573	1	4818.55	0	2.8	Reduced	2.32804e-05
CBU_1282	carA	1230329	1233228	carbamoyl-phosphate synthase small chain	18565.3	-10.1874	1.72449	-5.90747	3.47397e-09	1.49767e-07	3	21758.3	1	11.266	Reduced	1.40339e-07
CBU_1290	dnaK	1233632	1234720	chaperone protein	4007.74	-8.99898	2.03204	-4.42853	9.48753e-06	8.97845e-05	1	4678.74	0	3.928	Reduced	2.47879e-06
CBU_1293	grpE	1243919	1245692	GrpE	9947.16	-9.86808	2.05706	-4.79717	1.60926e-06	2.01417e-05	1	11510.8	0	5.526	Reduced	3.08846e-07
CBU_1296	CBU_1296	1248178	1248742	ATP-NAD kinase	2808.77	-6.44651	2.58421	-2.49458	0.0126108	0.0417225	1	3278.58	0	1.746	Reduced	0.000652766
CBU_1307	CBU_1307	1249565	1250374	hypothetical membrane associated protein	4111.72	-7.10372	2.20906	-3.21573	0.00130114	0.00589768	4	4748.23	2	3.113	Reduced	0.000167981
CBU_1314	CBU_1314	1257646	1258021	hypothetical cytosolic protein	1693.81	-6.59882	2.49882	-2.64077	0.00827167	0.0297168	1	1983.9	0	1.594	Reduced	0.000478902
CBU_1321	pheT	1264046	1264626	phenylalanyl-tRNA synthetase beta chain	3979.91	-7.53314	2.41263	-3.12237	0.00179399	0.00775131	1	4649.27	0	2.385	Reduced	6.72059e-05
CBU_1322	pheS	1267733	1269874	phenylalanyl-tRNA synthetase alpha chain	11260.2	-9.38781	1.82383	-5.14731	2.6425e-07	5.02744e-06	3	13217.8	2	7.601	Reduced	9.87655e-07
CBU_1323	rplT	1270111	1270999	LSU ribosomal protein L20P	4174.84	-8.29685	2.02217	-4.10294	4.07927e-05	0.000305552	2	4889.16	1	3.902	Reduced	1.24508e-05
CBU_1326	thrS	1271174	1271497	threonyl-tRNA synthetase	3285.22	-7.08931	2.47754	-2.86144	0.00421728	0.0163958	1	3811.02	0	2.121	Reduced	0.000173158
CBU_1337	dnaE	1272941	1274725	DNA polymerase III alpha subunit	9793.51	-10.6397	1.78329	-5.9663	2.42696e-09	1.22038e-07	1	11376.3	0	8.146	Reduced	4.4934e-08
CBU_1338	CBU_1338	1283012	1286100	D-alanine--D-alanine ligase	16991.7	-8.84416	1.28076	-6.90539	5.00656e-12	9.7731e-10	11	19939.6	1	15.103	Reduced	3.55703e-06
CBU_1341	guaA	1286445	1287454	GMP synthase (glutamine-hydrolyzing)	5400.88	-9.0556	2.11512	-4.28136	1.85758e-05	0.000158057	1	6363.43	0	3.821	Reduced	2.17048e-06
CBU_1342	guaB	1288616	1290033	inosine-5'-monophosphate dehydrogenase	7666.23	-9.63745	1.68916	-5.70546	1.1603e-08	3.69012e-07	2	8964.96	1	6.677	Reduced	5.41678e-07
CBU_1347	CBU_1347	1290227	1291549	glutamate/gamma-aminobutyrate antiporter	6582.76	-8.6647	1.86155	-4.65455	3.24685e-06	3.66699e-05	3	7650.59	1	5.699	Reduced	5.38615e-06
CBU_1349	CBU_1349	1296202	1297484	hypothetical cytosolic protein	10007.4	-9.79174	1.79638	-5.45081	5.01405e-08	1.24708e-06	2	11736.3	1	7.589	Reduced	3.72237e-07
CBU_1350	glmM	1298083	1299648	phosphoglucosamine mutase	11584.5	-6.6657	1.68825	-3.94829	7.87119e-05	0.000515882	30	13621.1	3	8.255	Reduced	0.000417615
CBU_1351	folP	1299935	1301141	dihydropteroate synthase	6079.05	-9.75121	1.92179	-5.07402	3.89494e-07	6.82871e-06	1	7121.97	0	5.47	Reduced	4.10903e-07
CBU_1352	ftsH	1301364	1302168	cell division protein	4390.96	-8.41349	2.23596	-3.76282	0.00016801	0.000958646	1	5125.18	0	3.296	Reduced	9.56287e-06
CBU_1354	CBU_1354	1302309	1304058	hypothetical cytosolic protein	9446.91	-9.49295	1.9072	-4.97742	6.44388e-07	9.54285e-06	2	11019.8	1	6.204	Reduced	7.67633e-07
CBU_1357	csdB	1304932	1305420	cysteine desulfurase	4071.96	-6.56604	2.58703	-2.53806	0.011147	0.0377066	1	4795.33	0	1.947	Reduced	0.000512036
CBU_1358	sufD	1306295	1307391	SufD	7768.63	-10.0946	1.89761	-5.31963	1.03978e-07	2.21668e-06	1	9043.95	0	6.196	Reduced	1.76742e-07
CBU_1359	sufC	1307505	1308657	ATP-dependent transporter	7951.31	-9.66845	2.04982	-4.71673	2.39663e-06	2.83504e-05	1	9343.71	0	5.019	Reduced	5.02465e-07
CBU_1360	sufB	1308782	1309443	ABC transporter-associated protein	3496.16	-8.55281	2.13665	-4.0029	6.25705e-05	0.000428929	1	4087.9	0	3.295	Reduced	6.96223e-06
CBU_1370	CBU_1370	1309540	1310849	hypothetical membrane associated protein	7229.24	-10.0404	1.88587	-5.32404	1.01487e-07	2.18761e-06	1	8412.44	0	6.162	Reduced	2.02073e-07
CBU_1371	CBU_1371	1319489	1320377	non-proteolytic protein	7024.09	-5.94077	1.97319	-3.01074	0.0026061	0.0107571	26	8275.96	1	5.004	Reduced	0.00178726
CBU_1373	pabB	1320668	1321280	para-aminobenzoate synthetase component I	3670.02	-6.95728	2.32907	-2.98714	0.00281597	0.0114769	3	4236.66	1	2.615	Reduced	0.00022838
CBU_1384	pyrH	1322174	1323337	uridylate kinase	6631.82	-9.10751	1.89184	-4.81409	1.47869e-06	1.89667e-05	2	7896.08	1	5.665	Reduced	1.92094e-06
CBU_1385	tsf	1334276	1334934	protein translation elongation factor Ts (EF-Ts)	3512.78	-7.60451	2.38188	-3.19265	0.00140972	0.00633069	1	4082.11	0	2.401	Reduced	5.75857e-05
CBU_1396	sucD	1335007	1335808	succinyl-CoA synthetase alpha chain	2241.19	-7.5497	2.31166	-3.26592	0.0010911	0.00500408	1	2611.28	0	2.341	Reduced	6.48438e-05
CBU_1397	sucC	1347875	1348671	succinyl-CoA synthetase beta chain	2796.51	-7.74668	2.30872	-3.3554	0.000792516	0.00374995	1	3266.4	0	2.485	Reduced	4.22524e-05
CBU_1398	sucB	1348759	1349814	dihydrolipoamide succinyltransferase component (E2) of 2-oxoglutarate dehydrogenase complex	4999.08	-9.40836	1.96938	-4.77731	1.77657e-06	2.15747e-05	1	5867.57	0	4.487	Reduced	9.40301e-07
CBU_1399	sucA	1350133	1351229	2-oxoglutarate dehydrogenase E1 component	5356.96	-9.2493	2.05304	-4.50518	6.63163e-06	6.66599e-05	1	6258.34	0	4.113	Reduced	1.37374e-06
CBU_1400	sdhB	1351360	1353884	succinate dehydrogenase iron-sulfur protein	15608.5	-8.87238	1.60399	-5.53144	3.17612e-08	8.80238e-07	8	18307.6	3	10.783	Reduced	3.33114e-06
CBU_1401	sdhA	1354188	1354846	succinate dehydrogenase flavoprotein subunit	2941.72	-8.34544	2.14763	-3.88588	0.000101958	0.000631943	1	3444.48	0	3.042	Reduced	1.11568e-05
CBU_1402	sdhD	1354926	1356513	succinate dehydrogenase membrane anchor subunit	8761.12	-10.204	1.90858	-5.3464	8.97199e-08	1.95569e-06	1	10439.3	0	6.359	Reduced	1.34645e-07
CBU_1403	sdhC	1356702	1357015	succinate dehydrogenase cytochrome b556 subunit	2978.68	-6.9553	2.49341	-2.78948	0.00527935	0.0200038	1	3502.52	0	1.935	Reduced	0.000229322
CBU_1415	thiL	1357037	1357485	thiamine-monophosphate kinase	3349.25	-7.5544	2.3857	-3.16654	0.00154264	0.00686405	1	3922.39	0	2.322	Reduced	6.41879e-05
CBU_1418	CBU_1418	1364834	1365749	putative regulatory protein	3896.41	-8.88874	2.06102	-4.31279	1.61207e-05	0.000143459	1	4568.53	0	3.695	Reduced	3.20668e-06
CBU_1432	infB	1367166	1367592	bacterial protein translation initiation factor 2 (IF-2)	1701.24	-6.33416	2.42969	-2.60699	0.0091343	0.0322192	2	1984.69	1	1.827	Reduced	0.000818775
CBU_1433	nusA	1382275	1384445	N utilization substance protein A	7889.23	-7.61642	1.52906	-4.98111	6.32198e-07	9.43434e-06	11	9251.51	1	7.647	Reduced	5.61175e-05
CBU_1435	nuoN	1384692	1386052	NADH-quinone oxidoreductase chain N	5795.29	-9.10937	2.11952	-4.29785	1.72461e-05	0.000149201	1	6767.73	0	4.186	Reduced	1.91253e-06
CBU_1436	nuoM	1387046	1388350	NADH-quinone oxidoreductase chain M	7528.2	-10.396	1.74417	-5.9604	2.51625e-09	1.22038e-07	1	8825.53	0	7.547	Reduced	8.32628e-08
CBU_1437	nuoL	1388504	1389872	NADH-quinone oxidoreductase chain L	10736.9	-10.6487	1.82734	-5.82744	5.62845e-09	2.13566e-07	1	12476.1	0	7.703	Reduced	4.3912e-08
CBU_1438	nuoK	1390029	1391794	NADH-quinone oxidoreductase chain K	15638	-9.28502	1.75094	-5.30287	1.13999e-07	2.4039e-06	5	18396.8	2	9.765	Reduced	1.26195e-06
CBU_1439	nuoJ	1392047	1392322	NADH-quinone oxidoreductase chain J	2082.26	-6.80502	2.48158	-2.74222	0.0061026	0.0228113	1	2445.67	0	1.835	Reduced	0.000313409
CBU_1440	nuoI	1392349	1392894	NADH-quinone oxidoreductase chain I	2543.36	-7.75176	2.28586	-3.39118	0.000695919	0.00333354	1	2990.66	0	2.512	Reduced	4.17854e-05
CBU_1441	nuoH	1392968	1393424	NADH-quinone oxidoreductase chain H	3351.65	-7.19111	2.45995	-2.92328	0.0034637	0.0138548	1	3878.07	0	2.153	Reduced	0.000139672
CBU_1442	nuoG	1393456	1394376	NADH-quinone oxidoreductase chain G	6240.35	-9.45738	2.0376	-4.64144	3.45987e-06	3.81372e-05	1	7296.87	0	4.407	Reduced	8.36082e-07
CBU_1443	nuoF	1394478	1396605	NADH-quinone oxidoreductase chain F	9408.07	-9.91933	1.67603	-5.91836	3.25173e-09	1.43372e-07	2	11016.1	1	8.11	Reduced	2.72355e-07
CBU_1444	nuoE	1396952	1398094	NADH-quinone oxidoreductase chain E	7416.41	-8.23859	1.98449	-4.1515	3.30306e-05	0.000256318	4	8706.95	2	4.886	Reduced	1.41959e-05
CBU_1445	nuoD	1398210	1398682	NADH-quinone oxidoreductase chain D	2433.18	-7.73043	2.28103	-3.389	0.000701472	0.00335186	1	2844.6	0	2.484	Reduced	4.37797e-05
CBU_1446	nuoC	1398734	1399862	NADH-quinone oxidoreductase chain C	4398.14	-9.15828	2.01057	-4.55507	5.23677e-06	5.46201e-05	1	5143.57	0	4.33	Reduced	1.70411e-06
CBU_1447	nuoB	1399980	1400595	NADH-quinone oxidoreductase chain B	3442.3	-7.70715	2.35649	-3.2706	0.00107319	0.00493363	1	3998.98	0	2.605	Reduced	4.60628e-05
CBU_1448	nuoA	1400673	1401110	NADH-quinone oxidoreductase chain A	1899.45	-6.62941	2.36238	-2.80624	0.00501229	0.0192171	2	2229.32	1	1.963	Reduced	0.00044986
CBU_1474	gatA	1401163	1401489	aspartyl/glutamyl-tRNA(Asn/Gln) amidotransferase subunit A	1376.93	-6.20072	2.56191	-2.42035	0.0155055	0.0498025	1	1625.95	0	1.384	Reduced	0.00106938
CBU_1475	gatB	1428196	1429502	aspartyl/glutamyl-tRNA(Asn/Gln) amidotransferase subunit B	7110.3	-8.41188	1.85832	-4.5266	5.99407e-06	6.15264e-05	4	8310.26	2	5.65	Reduced	9.59793e-06
CBU_1479	CBU_1479	1429652	1430942	hypothetical protein	6464.91	-8.81389	1.75127	-5.03285	4.83248e-07	7.67533e-06	3	7531.77	1	5.676	Reduced	3.81591e-06
CBU_1481	CBU_1481	1433496	1433849	hypothetical protein	2798.66	-6.41232	2.59021	-2.47559	0.0133015	0.0434921	1	3208.52	0	1.676	Reduced	0.000699488
CBU_1487	cysS	1434559	1434877	cysteinyl-tRNA synthetase	2080.32	-6.87523	2.46572	-2.78833	0.00529811	0.0200357	1	2427.15	0	1.87	Reduced	0.000270949
CBU_1488	gltX2	1439626	1440870	glutamyl-tRNA synthetase	5691.16	-9.63501	1.93804	-4.97152	6.64309e-07	9.76333e-06	1	6642.45	0	4.902	Reduced	5.44886e-07
CBU_1489	lpxH	1440999	1442257	UDP-2	4834.07	-9.56054	1.88907	-5.06097	4.1714e-07	7.22546e-06	1	5665.54	0	4.889	Reduced	6.52332e-07
CBU_1492	CBU_1492	1442553	1443211	transposase	3412.52	-7.78334	2.14768	-3.62407	0.000290007	0.00152058	2	3997.99	1	3.049	Reduced	3.89942e-05
CBU_1494	pdxJ	1444367	1445398	pyridoxal phosphate biosynthetic protein	6186.61	-9.12629	2.13216	-4.28031	1.86635e-05	0.00015811	1	7263.54	0	4.139	Reduced	1.83777e-06
CBU_1502	era	1447687	1448367	GTP-binding protein	4477.76	-7.31196	2.37415	-3.07982	0.00207127	0.00877351	2	5196.79	1	2.593	Reduced	0.000108037
CBU_1503	CBU_1503	1453019	1453818	ribonuclease III	5210.31	-5.7462	2.05508	-2.7961	0.00517233	0.0197526	21	6207.9	1	3.747	Reduced	0.00260997
CBU_1509	tilS	1453903	1454534	tRNA(Ile)-lysidine synthetase	2958.88	-8.09106	2.22829	-3.63107	0.000282251	0.00148795	1	3475.6	0	2.708	Reduced	1.97514e-05
CBU_1510	accA	1461786	1463000	acetyl-coenzyme A carboxylase carboxyl transferase subunit alpha	4441.39	-8.57591	1.91947	-4.46786	7.90065e-06	7.74104e-05	2	5199.63	1	4.308	Reduced	6.6037e-06
CBU_1511	CBU_1511	1463111	1463966	ZIP family zinc transporter	2689.59	-8.07514	2.20625	-3.66012	0.0002521	0.00133993	1	3143.43	0	2.719	Reduced	2.04648e-05
CBU_1512	CBU_1512	1464210	1464917	rhodanese-related sulfurtransferase	3743.43	-8.52382	2.16641	-3.93453	8.33594e-05	0.000542675	1	4422.35	0	3.28	Reduced	7.43897e-06
CBU_1514	CBU_1514	1464992	1465634	hypothetical protein	3449.02	-5.85412	2.03159	-2.88155	0.00395728	0.0154781	13	4043.32	1	3.38	Reduced	0.00211687
CBU_1530a	CBU_1530a	1466796	1467246	hypothetical protein	2799.28	-8.25331	2.16168	-3.81801	0.000134532	0.000790886	1	3284.5	0	2.951	Reduced	1.37336e-05
CBU_1547	thyA	1481160	1481429	thymidylate synthase	2068.57	-6.98358	2.43979	-2.86237	0.00420489	0.0163805	1	2407.52	0	1.838	Reduced	0.000216163
CBU_1548	CBU_1548	1494313	1495028	hypothetical membrane spanning protein	5795.96	-7.71008	2.221	-3.47145	0.000517653	0.00255533	3	6833.9	1	3.563	Reduced	4.57685e-05
CBU_1553	nrdA	1495104	1495441	ribonucleoside-diphosphate reductase alpha chain	3118.28	-6.14106	2.53205	-2.42533	0.0152944	0.0492059	3	3731.27	1	1.87	Reduced	0.0012041
CBU_1554	nrdB	1499627	1502170	ribonucleoside-diphosphate reductase beta chain	13966	-9.10806	1.60042	-5.69103	1.26276e-08	3.88851e-07	6	16402.6	1	10.459	Reduced	1.91845e-06
CBU_1565	aspS	1502502	1503587	aspartyl-tRNA synthetase	6974.17	-9.48126	2.06554	-4.59021	4.42801e-06	4.69417e-05	1	8305.2	0	4.911	Reduced	7.89485e-07
CBU_1570b	CBU_1570b	1512191	1513840	transposase	11452.9	-9.58415	1.96054	-4.88853	1.01589e-06	1.42814e-05	2	13556.2	1	6.559	Reduced	6.162e-07
CBU_1580	CBU_1580	1519268	1520253	ATPase	3565.01	-8.75333	2.07558	-4.2173	2.47248e-05	0.000202061	1	4189.4	0	3.63	Reduced	4.39036e-06
CBU_1583	shaF	1528034	1529022	sodium/proton antiporter protein	6055.22	-5.9332	1.71468	-3.46024	0.0005397	0.00263732	27	7065.14	1	5.769	Reduced	0.00181395
CBU_1584	shaE	1530078	1530350	sodium/proton antiporter protein	1552.11	-6.51581	2.50518	-2.60093	0.00929702	0.0326152	1	1819.63	0	1.602	Reduced	0.000567174
CBU_1586	CBU_1586	1530377	1530690	hypothetical protein	1581.36	-6.7099	2.46077	-2.72675	0.00639616	0.0235904	1	1854.26	0	1.71	Reduced	0.000381366
CBU_1587	shaB	1532217	1532551	sodium/proton antiporter protein	1767.49	-6.75836	2.46779	-2.73863	0.00616957	0.0230172	1	2072.63	0	1.737	Reduced	0.00034513
CBU_1590	nhaP2	1532585	1532952	Na /H antiporter	2199.08	-7.02245	2.26969	-3.09401	0.00197469	0.00843809	2	2574.41	1	2.357	Reduced	0.000199268
CBU_1590b	CBU_1590b	1535813	1536941	transposase	8629.56	-6.61555	1.99498	-3.3161	0.000912817	0.00423652	18	10196.3	1	5.154	Reduced	0.0004628
CBU_1595	dnaG	1537463	1538448	DNA primase	6178.67	-8.71352	2.23262	-3.90282	9.5079e-05	0.000598874	1	7252.38	0	3.624	Reduced	4.81317e-06
CBU_1596	rpoD	1539435	1540982	RNA polymerase sigma factor	7091.06	-8.76103	1.85832	-4.71448	2.42326e-06	2.84916e-05	3	8345.75	1	5.48	Reduced	4.31293e-06
CBU_1603	CBU_1603	1541273	1543160	succinylglutamate desuccinylase/aspartoacylase family protein	8019.51	-10.271	1.84024	-5.58134	2.38676e-08	6.80929e-07	1	9406.25	0	6.821	Reduced	1.13923e-07
CBU_1607	CBU_1607	1548331	1549257	hypothetical protein	6065.87	-9.43645	2.0347	-4.63775	3.52225e-06	3.86055e-05	1	7105.31	0	4.634	Reduced	8.79118e-07
CBU_1614	CBU_1614	1552010	1552369	hypothetical protein	1701.23	-6.87523	2.43231	-2.82662	0.00470415	0.0181072	1	1987.12	0	1.848	Reduced	0.000270947
CBU_1675	kdsA	1555989	1556366	2-dehydro-3-deoxyphosphooctonate aldolase	1994.94	-7.13265	2.3971	-2.97553	0.00292484	0.0118956	1	2322.15	0	1.942	Reduced	0.000158044
CBU_1678	speG	1608798	1609556	spermidine N1-acetyltransferase	3239.05	-7.12455	2.06801	-3.44512	0.00057081	0.00278234	4	3784.53	2	3.198	Reduced	0.000160768
CBU_1682	pyrG	1611675	1612136	CTP synthase	2914.01	-8.16852	2.20103	-3.71123	0.000206258	0.00115941	1	3418.03	0	2.772	Reduced	1.66126e-05
CBU_1685	CBU_1685	1614110	1615611	hypothetical protein	6086.21	-7.83175	1.93266	-4.05232	5.07112e-05	0.000368464	5	7127.73	3	4.722	Reduced	3.50643e-05
CBU_1686	CBU_1686	1616280	1617559	hypothetical protein	10770.2	-10.906	1.71145	-6.37235	1.86153e-10	1.38899e-08	1	12606.5	0	9.702	Reduced	2.27081e-08
CBU_1688	CBU_1688	1617723	1619812	deoxycytidine triphosphate deaminase	13731.5	-11.5065	1.54629	-7.44135	9.96642e-14	5.21247e-11	1	16068.1	0	13.394	Reduced	4.71829e-09
CBU_1689	apbC	1622557	1623067	iron-sulfur cluster assembly/repair protein	3146.37	-8.31342	2.17922	-3.81485	0.000136264	0.000798648	1	3694.68	0	3.092	Reduced	1.19939e-05
CBU_1695	metG	1623123	1623951	methionyl-tRNA synthetase	3642.85	-7.33852	2.02272	-3.62804	0.000285583	0.00150144	4	4272.7	3	3.36	Reduced	0.000102086
CBU_1699a	CBU_1699a	1627148	1628624	transposase	10323.9	-8.41765	1.82877	-4.6029	4.16646e-06	4.51561e-05	6	12205.1	2	6.872	Reduced	9.47315e-06
CBU_1703	pyrC	1633010	1633995	dihydroorotase	3960.02	-7.60035	1.92023	-3.95803	7.55693e-05	0.000496964	4	4651.34	1	3.899	Reduced	5.81074e-05
CBU_1704	rnt	1636209	1637159	ribonuclease T	7858.77	-9.05936	2.19978	-4.11831	3.81661e-05	0.000289227	1	9213.46	0	4.253	Reduced	2.15138e-06
CBU_1708	sodB	1637251	1637858	superoxide dismutase	2699.37	-7.67065	2.32079	-3.30519	0.000949136	0.00439457	1	3176.14	0	2.462	Reduced	4.98766e-05
CBU_1709	dapB	1639188	1639711	dihydrodipicolinate reductase	3400.46	-7.10926	2.47721	-2.86986	0.00410652	0.0160295	1	4002.34	0	2.122	Reduced	0.000166035
CBU_1726	accC	1639771	1640418	biotin carboxylase	2606.49	-7.41732	2.37644	-3.12119	0.00180124	0.00776536	1	3060.97	0	2.241	Reduced	8.62387e-05
CBU_1727	arcB	1660294	1661506	ornithine cyclodeaminase	6265.08	-8.18875	1.90063	-4.30843	1.64417e-05	0.00014466	4	7412.38	2	4.947	Reduced	1.58763e-05
CBU_1729	hemF	1661692	1662601	coproporphyrinogen III oxidase	4485.08	-8.04059	1.9549	-4.11304	3.90489e-05	0.000293624	3	5275.66	2	4.207	Reduced	2.21003e-05
CBU_1738	hipB	1663347	1664202	integration host factor beta-subunit	3142.82	-7.71689	2.13911	-3.60752	0.000309143	0.0015993	2	3680.63	1	2.963	Reduced	4.50938e-05
CBU_1749	rplM	1673605	1673910	LSU ribosomal protein L13P	1727.56	-6.41818	2.54246	-2.52439	0.0115898	0.0389001	1	2031.22	0	1.526	Reduced	0.000691255
CBU_1758a	CBU_1758a	1680538	1680924	transposase	2741.55	-6.31911	2.53323	-2.49448	0.012614	0.0417225	2	3255.36	1	1.755	Reduced	0.000843898
CBU_1771	CBU_1771	1689450	1690408	ABC transporter permease protein	3839.59	-8.86649	2.06336	-4.29711	1.73042e-05	0.000149201	1	4502.74	0	3.675	Reduced	3.3771e-06
CBU_1772	yihA	1702281	1703852	GTP-binding protein	11517.3	-9.32523	1.87065	-4.98501	6.19585e-07	9.39059e-06	3	13520.5	2	7.357	Reduced	1.14679e-06
CBU_1778	fbaA	1704261	1704817	fructose-bisphosphate aldolase	2969.49	-6.36518	2.18431	-2.91405	0.0035677	0.0142414	6	3473.19	1	2.8	Reduced	0.000769235
CBU_1781	pyk	1706887	1707869	pyruvate kinase	3599.5	-5.68278	1.92784	-2.94775	0.00320097	0.0129372	17	4200.38	1	3.543	Reduced	0.00294959
CBU_1782	pgk	1709808	1711117	phosphoglycerate kinase	6129.44	-8.35514	1.77074	-4.71845	2.3765e-06	2.82847e-05	4	7165.95	1	5.654	Reduced	1.09147e-05
CBU_1783	gap	1711249	1712342	glyceraldehyde 3-phosphate dehydrogenase	4614.64	-5.30448	1.89906	-2.79321	0.00521882	0.019891	30	5400.42	2	4.227	Reduced	0.0060492
CBU_1784	tkt	1712535	1713439	transketolase	6088.86	-6.95551	2.12317	-3.276	0.00105288	0.0048633	8	7127.18	1	3.78	Reduced	0.000229225
CBU_1796	CBU_1796	1713554	1715371	amino acid permease	7807.91	-6.95867	1.70317	-4.08572	4.3941e-05	0.000324063	16	9138.35	2	6.501	Reduced	0.000227717
CBU_1798	CBU_1798	1729052	1730518	lysine-specific permease	8571.66	-8.92045	1.66632	-5.35339	8.63229e-08	1.90303e-06	4	10064.6	2	7.462	Reduced	2.9782e-06
CBU_1799	CBU_1799	1731254	1733003	acetyltransferase	10748.7	-9.80221	1.49136	-6.57268	4.94162e-11	5.04565e-09	3	12569.1	1	10.209	Reduced	3.62846e-07
CBU_1800	CBU_1800	1733579	1733994	hypothetical membrane spanning protein	1913.01	-7.14694	2.3852	-2.99637	0.00273216	0.0112059	1	2245.51	0	1.977	Reduced	0.000153347
CBU_1805	CBU_1805	1734037	1734720	bacterial regulatory protein	8487.18	-9.71576	2.05528	-4.72722	2.27611e-06	2.74264e-05	1	9977.6	0	5.239	Reduced	4.47933e-07
CBU_1809	CBU_1809	1736367	1736712	ABC transporter ATP-binding protein	2426.65	-6.84494	2.36346	-2.89616	0.00377761	0.0148652	2	2836.87	1	2.133	Reduced	0.000288529
CBU_1812	CBU_1812	1739438	1740037	erythronate-4-phosphate dehydrogenase	2805.15	-7.45529	2.19687	-3.3936	0.000689814	0.00331247	2	3285.35	1	2.74	Reduced	7.94835e-05
CBU_1815	priA	1742864	1743879	primosomal protein N'	4503.69	-6.82025	1.87102	-3.64521	0.000267176	0.00141232	9	5257.86	1	4.573	Reduced	0.000303681
CBU_1817	CBU_1817	1744998	1746788	lysyl-tRNA synthetase	12427.1	-9.54117	1.80621	-5.28243	1.27482e-07	2.6593e-06	3	14663.6	2	8.386	Reduced	6.83514e-07
CBU_1818	CBU_1818	1747629	1748498	hypothetical membrane spanning protein	4233.33	-8.05191	2.1313	-3.77794	0.000158134	0.000910764	2	4940.77	1	3.487	Reduced	2.15509e-05
CBU_1819	CBU_1819	1748815	1750116	hypothetical membrane associated protein	11418.3	-10.8692	1.76397	-6.16178	7.19338e-10	4.10446e-08	1	13622.7	0	8.97	Reduced	2.49663e-08
CBU_1820	CBU_1820	1750313	1751333	hypothetical protein	9056.28	-9.60848	1.8282	-5.25572	1.47447e-07	3.01102e-06	2	10656.2	1	6.859	Reduced	5.81007e-07
CBU_1821	CBU_1821	1751463	1751935	hypothetical protein	2861.08	-7.92066	2.26772	-3.49279	0.000477996	0.00237164	1	3349.33	0	2.568	Reduced	2.88273e-05
CBU_1822	sodC	1751990	1752438	superoxide dismutase (Cu-Zn)	1590.2	-6.46846	2.51991	-2.56694	0.01026	0.0354802	1	1855.77	0	1.577	Reduced	0.000624381
CBU_1825	CBU_1825	1752603	1753134	hypothetical protein	3816.92	-7.80153	2.35202	-3.31695	0.000910066	0.00423388	1	4390.9	0	2.586	Reduced	3.74694e-05
CBU_1826	psd	1754604	1754917	phosphatidylserine decarboxylase	3338.81	-6.87987	2.51849	-2.73174	0.00630006	0.0233329	1	3879.86	0	1.911	Reduced	0.000268346
CBU_1827	CBU_1827	1754956	1755720	tRNA nucleotidyltransferase	4227.37	-9.03964	2.03831	-4.43486	9.21313e-06	8.78812e-05	1	4974.12	0	3.874	Reduced	2.25334e-06
CBU_1828	CBU_1828	1755811	1756842	hypothetical protein	6743.65	-8.06079	2.01852	-3.99343	6.51252e-05	0.000440219	4	7987.15	1	4.711	Reduced	2.1129e-05
CBU_1830	prsA	1756990	1758118	ribose-phosphate pyrophosphokinase	7126.38	-9.80693	1.96833	-4.98236	6.28134e-07	9.43434e-06	1	8467.49	0	5.597	Reduced	3.58682e-07
CBU_1841	pth	1759057	1759920	peptidyl-tRNA hydrolase	3130.84	-8.37142	2.15953	-3.87651	0.000105966	0.000650548	1	3668.18	0	3.159	Reduced	1.05199e-05
CBU_1852	CBU_1852	1770485	1770992	hypothetical protein	3146.68	-6.39384	2.60151	-2.45774	0.0139816	0.0452825	1	3910.23	0	1.801	Reduced	0.00072607
CBU_1853	CBU_1853	1779953	1781208	GtrA family protein	9186.58	-10.7278	1.70028	-6.30946	2.80007e-10	1.94005e-08	1	10788.6	0	8.531	Reduced	3.58814e-08
CBU_1855	pilF	1781325	1781729	type 4 pili biogenesis protein	3207.69	-7.42132	2.4079	-3.08208	0.00205561	0.00872622	1	3830.33	0	2.324	Reduced	8.55007e-05
CBU_1859	oppB	1782557	1782870	oligopeptide transport system permease protein	2483.08	-5.68014	2.28613	-2.4846	0.0129695	0.0426456	8	2912.39	1	2.31	Reduced	0.00296463
CBU_1866	parC	1787237	1788146	topoisomerase IV subunit A	6494.36	-9.84836	1.91332	-5.14725	2.64329e-07	5.02744e-06	1	7590.54	0	5.628	Reduced	3.24129e-07
CBU_1870	CBU_1870	1794295	1796330	2-polyprenyl-3-methyl-6-methoxy-1	9141.26	-8.45123	1.49147	-5.66639	1.45838e-08	4.28675e-07	7	10700	1	8.413	Reduced	8.77711e-06
CBU_1872	rpe	1798072	1798655	ribulose-phosphate 3-epimerase	2103.81	-5.91776	2.33045	-2.53932	0.0111068	0.03767	5	2469.5	1	1.999	Reduced	0.00186959
CBU_1890	CBU_1890	1799255	1799881	hypothetical protein	4446.47	-7.73374	2.25619	-3.42779	0.000608507	0.00293658	2	5318.19	1	2.993	Reduced	4.34641e-05
CBU_1903	ftsY	1814037	1814315	cell division protein	4292.86	-6.93651	2.5278	-2.74409	0.00606784	0.0227251	1	5010.33	0	2.066	Reduced	0.000238497
CBU_1913	glyQ	1824556	1825433	glycyl-tRNA synthetase alpha chain	4495.31	-8.50921	2.21701	-3.83815	0.000123965	0.000740305	1	5323.75	0	3.19	Reduced	7.69117e-06
CBU_1914	glyS	1830769	1831632	glycyl-tRNA synthetase beta chain	5639.91	-8.41906	2.28096	-3.69102	0.000223361	0.00121378	1	6623.46	0	3.376	Reduced	9.44285e-06
CBU_1918	rnpA	1831722	1833593	ribonuclease P protein component	11733.1	-8.86777	1.61072	-5.50548	3.68173e-08	9.78043e-07	6	13835.7	3	8.912	Reduced	3.36701e-06
CBU_1920	yidC	1836173	1836505	60 kDa inner membrane protein	3251.56	-6.87327	2.51742	-2.73028	0.00632801	0.0233835	1	3927.94	0	1.927	Reduced	0.000272054
CBU_1938	atpI	1836751	1838281	ATP synthase protein I	9067.2	-9.54639	1.85986	-5.13285	2.85381e-07	5.32345e-06	2	10473.9	1	6.337	Reduced	6.74967e-07
CBU_1939	atpB	1856529	1856966	ATP synthase A chain	1983.53	-6.39949	2.44908	-2.61301	0.00897479	0.0318302	2	2316.39	1	1.859	Reduced	0.000717843
CBU_1942	atpH	1857015	1857730	ATP synthase delta chain	5654.37	-8.54973	2.25318	-3.79453	0.000147926	0.00086179	1	6581.61	0	3.317	Reduced	7.01132e-06
CBU_1944	atpG	1858728	1859230	ATP synthase gamma chain	5172.01	-7.3707	2.38606	-3.08906	0.00200788	0.0085423	2	6004.69	1	2.747	Reduced	9.52983e-05
CBU_1945	atpD	1860939	1861721	ATP synthase beta chain	7303.11	-8.92039	2.21693	-4.02375	5.72783e-05	0.000402608	1	8673.92	0	3.915	Reduced	2.97863e-06
CBU_1947	glmU	1861844	1863150	glucosamine-1-phosphate acetyltransferase	4311.27	-7.25624	1.88392	-3.85167	0.000117313	0.000706793	6	5050.75	1	4.349	Reduced	0.000121646
CBU_1959b	CBU_1959b	1863866	1865097	transposase	5204.76	-8.38877	1.85411	-4.52442	6.05617e-06	6.18367e-05	3	6087.14	2	4.993	Reduced	1.01145e-05
CBU_1965	prfA	1876234	1877219	bacterial peptide chain release factor 1 (RF-1)	5119.9	-8.73615	2.18856	-3.99174	6.55905e-05	0.000441825	1	5966.33	0	3.614	Reduced	4.5682e-06
CBU_1966	hemA	1880341	1881318	glutamyl-tRNA reductase	4062.08	-8.87774	2.08015	-4.26783	1.97387e-05	0.00016481	1	4746.59	0	3.732	Reduced	3.28986e-06
CBU_1970	dapF	1881423	1882540	diaminopimelate epimerase	5588.54	-5.57643	1.86426	-2.99123	0.00277852	0.0113481	30	6533.48	2	4.823	Reduced	0.00361677
CBU_1976	CBU_1976	1884879	1885626	mannose-1-phosphate guanyltransferase	2620.71	-7.9559	2.23502	-3.55965	0.00037135	0.00189086	1	3074.5	0	2.625	Reduced	2.66673e-05
CBU_1981	pdxA	1887241	1887834	4-hydroxythreonine-4-phosphate dehydrogenase	2900.18	-8.3395	2.14482	-3.88821	0.000100988	0.000627938	1	3411.64	0	3.155	Reduced	1.13077e-05
CBU_1987b	CBU_1987b	1892568	1893399	transposase	6631.03	-9.01629	2.17629	-4.14297	3.42839e-05	0.000263931	1	7639.35	0	4.075	Reduced	2.38021e-06
CBU_1993	folA	1898514	1899499	dihydrofolate reductase	4289.53	-9.01633	2.05215	-4.39361	1.11486e-05	0.000103484	1	5025.02	0	3.904	Reduced	2.38004e-06
CBU_1997	fmt	1900569	1901006	methionyl-tRNA formyltransferase	1816.76	-6.81702	2.45822	-2.77315	0.00555165	0.0209537	1	2129.35	0	1.777	Reduced	0.000305719
CBU_2000	topA	1902880	1903730	DNA topoisomerase I	3692.6	-8.14289	2.02904	-4.01318	5.99062e-05	0.000415064	2	4319.6	1	3.622	Reduced	1.7593e-05
CBU_2003	CBU_2003	1905417	1907485	sua5/YciO/YrdC/YwlC family protein	8706.43	-10.6241	1.71963	-6.17813	6.48633e-10	3.82401e-08	1	10203.7	0	8.263	Reduced	4.67503e-08
CBU_2008	argS	1908425	1908929	arginyl-tRNA synthetase	1673.63	-6.73568	2.46427	-2.73334	0.00626963	0.0233009	1	1972.35	0	1.671	Reduced	0.00036165
CBU_2012	hslU	1914102	1915703	ATP-dependent endopeptidase hsl ATP-binding subunit	8328.6	-10.1757	1.89737	-5.36305	8.18304e-08	1.82472e-06	1	9706.27	0	6.505	Reduced	1.44498e-07
CBU_2017	ubiE	1918352	1919610	ubiquinone/menaquinone biosynthesis methyltransferase	4583.38	-5.12655	1.91238	-2.68072	0.00734644	0.0267394	34	5378.45	4	4.131	Reduced	0.00842048
CBU_2019	ubiB	1923862	1924539	2-polyprenylphenol 6-hydroxylase accessory protein	1787.32	-7.05748	2.39481	-2.94699	0.00320883	0.0129421	1	2086.02	0	1.976	Reduced	0.000185143
CBU_2030	metK	1925225	1926688	S-adenosylmethionine synthetase	11518.3	-10.1921	2.00892	-5.07343	3.90715e-07	6.82871e-06	1	13423.1	0	6.676	Reduced	1.38699e-07
CBU_2049	trpS	1936877	1937940	tryptophanyl-tRNA synthetase	3899.6	-7.92892	2.14545	-3.69568	0.000219295	0.00119503	2	4561.62	1	3.216	Reduced	2.83066e-05
CBU_2073	CBU_2073	1955313	1956276	acyltransferase family protein	4143.22	-9.12637	1.99739	-4.56914	4.89727e-06	5.16343e-05	1	4863.9	0	4.128	Reduced	1.83741e-06
CBU_2077	hemD	1975742	1976554	uroporphyrinogen-III synthase	3697.11	-8.07312	2.06174	-3.91569	9.01469e-05	0.000575732	2	4348.75	1	3.604	Reduced	2.05572e-05
CBU_2086	rho	1978569	1979295	transcription termination factor rho	3749.9	-8.57244	2.1522	-3.98311	6.80199e-05	0.000456604	1	4412.24	0	3.387	Reduced	6.6564e-06
CBU_2095	pyrB	1985919	1987050	aspartate carbamoyltransferase	6259.67	-8.30982	2.01603	-4.12188	3.75794e-05	0.000285898	3	7251.12	2	4.558	Reduced	1.20918e-05
CBU_2096	CBU_2096	1994267	1995106	hypothetical protein	4766.69	-8.74506	2.16877	-4.03226	5.52428e-05	0.000394011	1	5605.82	0	3.382	Reduced	4.47508e-06
CBUA0007	CBUA0007	1999050	2000027	hypothetical protein	9343.49	-9.38198	2.16094	-4.34162	1.41438e-05	0.000129429	1	10879.7	0	4.794	Reduced	1.00152e-06
CBUA0023	CBUA0023	2017849	2018480	hypothetical protein	4086.81	-8.32073	1.99951	-4.16139	3.16319e-05	0.000246449	2	4792.73	1	3.835	Reduced	1.17976e-05
CBUA0033	CBUA0033	2025071	2025389	hypothetical protein	2749.44	-7.16367	2.29592	-3.12017	0.00180748	0.00777497	2	3193.13	1	2.423	Reduced	0.00014802
CBUA0037	CBUA0037	2028063	2029161	plasmid partition protein A	7729.94	-8.47941	1.68144	-5.04295	4.58398e-07	7.60079e-06	5	9033.07	2	6.615	Reduced	8.23189e-06
CBUA0038	parB2	2029276	2030180	DNA-binding protein	6404.81	-9.63733	1.98662	-4.85113	1.22762e-06	1.62012e-05	1	7562.64	0	4.876	Reduced	5.41827e-07
CBUA0039	CBUA0039	2030277	2031491	plasmid replication initiation protein	7970.47	-10.4982	1.72781	-6.07603	1.23194e-09	6.45935e-08	1	9337.7	0	7.527	Reduced	6.43325e-08
